# Supplementary material for: Clinical and genetic landscape of optic atrophy in 826 families: insights from 50 nuclear genes
Source: Brain. 2024 Oct 18;148(5):1604–20. doi: 10.1093/brain/awae324 (PMC12073998; doi:10.1093/brain/awae324)
Supplement: awae324_Supplementary_Data [file awae324_supplementary_data.zip]

Archive with 8 entries (8 files):
- brain-2024-01629-File010-v2.pdf
- brain-2024-01629-File011.xlsx
- brain-2024-01629-File012-v2.xlsx
- brain-2024-01629-File013-v2.xlsx
- brain-2024-01629-File014.pdf
- brain-2024-01629-File015.xlsx
- brain-2024-01629-File016.pdf
- brain-2024-01629-File017.pdf
