# Supplementary material for: Clinical and genetic landscape of optic atrophy in 826 families: insights from 50 nuclear genes
Source: Brain. 2024 Oct 18;148(5):1604–20. doi: 10.1093/brain/awae324 (PMC12073998; doi:10.1093/brain/awae324)
Supplement: awae324_Supplementary_Data [file awae324_supplementary_data.zip › brain-2024-01629-File011.xlsx]

## Sheet: Sheet1
Table S1. Nuclear genes with syndomic and non-syndomic optic atrophy together with chromosomal location, encoded protein and pheotypic features.
Gene	Cytogenic location	OMIM#	Inheritance	Protein function	Subcellular localization	Phenotype/syndrome	Isolated or syndromic OA	N. of Mortalilty cases	Mortalilty risk	Detected in this study
Mitochondrial dynamics
AFG3L2	18p11.21	604581	AD/AR	MITO protein quality control and ribosome regulation	IMM	OA, spastic atsxia	Isolated or syndromic	≥5	~10%	YES
DNAJC19	3q26.33	608977	AR	MITO import machine	IMM	3-methylglutaconic aciduria	Sydromic	≥5	~55%	NO
DNM1L	12p11.21	603850	AD/AR	MITO membrane fission	IMM	OA, encephalopathy	Sydromic	≥5	~25%	NO
MFN2	1p36.22	608507	AD	MITO membrane fusion	OMM	Charcot-Marie-Tooth disease	Sydromic	<5	~0%	NO
MIEF1	22q13.1	615497	AD	MITO morphology	OMM	OA	Isolated	<5	~0%	NO
OPA1	3q29	605290	AD	MITO stability	IMM	OA	Isolated or syndromic	<5	~1%	YES
OPA3	19q13.32	606580	AD	MITO fragmentation	OMM	OA with cataract	Isolated or syndromic	<5	~5%	YES
PMPCA	9q34.3	613036	AR	MITO import machine	OMM	Spinocerebellar ataxia	Sydromic	<5	~0%	NO
RTN4IP1	6q21	610502	AR	Mitochondrial dynamics and morphology	IMM	OA, nystgmus, retina dystrophy	Sydromic	<5	~0%	YES
SLC25A46	5q22.1	610826	AR	MITO fragmentation	OMM	Pontocerebellar hypoplasia	Sydromic	≥5	~70%	YES
SPG7	16q24.3	602783	AD/AR	MITO protein quality control and ribosome regulation	IMM	Spastic paraplegia	Sydromic	<5	~0%	NO
TIMM8A	Xq22.1	300356	XLR	MITO import machine	IMM	Mohr-Tranebjaerg syndrome	Sydromic	<5	~0%	NO
YME1L1	10p12.1	607472	AR	MITO morphology	IMM	Spinocerebellar ataxia	Sydromic	n.a.	n.a.	NO
Mitochondrial metabolism
ACO2	22q13.2	100850	AR	Iron-sulfur biogenesis	MM	OA	Isolated or syndromic	≥5	~93%	YES
BTD	3p25.1	609019	AR	Biocytin hydrolysis	MM	Biotinidase deficiency	Sydromic	<5	~10%	YES
C19orf12	19q12	614297	AR	Amino acid or fatty acid metabolism	IMM,OMM	Spastic paralegia, neurodegeneration	Sydromic	≥5	~10%	NO
DNAJC30	7q11.23	618202	AR	OXPHOS core components and electron carriers	MM	Leber hereditary optic neuropathy	Isolated or syndromic	<5	~0%	NO
FDXR	17q25.1	103270	AR	Iron-sulfur biogenesis	MM	Auditory neuropathy and optic atrophy	Isolated or syndromic	n.a.	n.a.	YES
FXN	9q21.11	606829	AR	Iron-sulfur biogenesis	MM	Friedreich ataxia	Sydromic	n.a.	n.a.	NO
IBA57	1q42.13	615316	AR	Iron-sulfur biogenesis	MM	Spastic paraplegia	Sydromic	≥5	~25%	YES
MCAT	22q13.2	614479	AR	Amino acid or fatty acid metabolism	IMM	OA	Isolated	n.a.	n.a.	YES
MECR	1p35.3	608205	AR	Amino acid or fatty acid metabolism	MM	OA, Dystonia	Sydromic	n.a.	n.a.	NO
NDUFA10	2q37.3	603835	AR	OXPHOS core components and electron carriers	MM	OA, motor development	Sydromic	n.a.	n.a.	YES
NDUFAF2	5q12.1	609653	AR	OXPHOS core components and electron carriers	MM	OA, encephalopathy	Sydromic	≥5	~25%	NO
NDUFAF4	6q16.1	611776	AR	OXPHOS core components and electron carriers	MM	OA, encephalopathy	Sydromic	n.a.	n.a.	NO
NDUFAF5	20p12.1	612360	AR	OXPHOS core components and electron carriers	MM	OA, encephalopathy	Sydromic	≥5	~40%	YES
NDUFB11	Xp11.3	300403	AR	OXPHOS core components and electron carriers	MM	OA, encephalopathy	Sydromic	<5	~15%	NO
NDUFS1	2q33.3	157655	AR	OXPHOS core components and electron carriers	IMM	OA, nystgmus	Sydromic	≥5	~82%	YES
NDUFS2	1q23.3	602985	AR	OXPHOS core components and electron carriers	IMM	OA, nystgmus	Sydromic	>5	~100%	NO
NDUFV2	1q23.3	600532	AR	OXPHOS core components and electron carriers	IMM	Leigh syndrome	Sydromic	≥5	~57%	NO
PDSS1	10p12.1	607429	AR	OXPHOS core components and electron carriers	IMM	OA, nystgmus	Sydromic	n.a.	n.a.	NO
SDHA	5p15.33	600857	AR	OXPHOS core components and electron carriers	IMM	OA, nystgmus	Sydromic	≥5	~50%	YES
TMEM126A	11q14.1	612988	AR	OXPHOS core components and electron carriers	IMM	OA, nystgmus	Sydromic	<5	~0%	YES
Mitochondrial DNA maintanance, expression and translation
AUH	9q22.31	600529	AR	MITO DNA expression	MM	OA, developmental delay	Sydromic	<5	~0%	NO
ATAD3A	1p36.33	612316	AD/AR	MITO DNA maintanance	IMM	Harel-Yoon syndrome	Sydromic	≥5	~50%	YES
C12ORF65	12q24.31	613541	AR	Release proteins from mitoribosomes	IMM	Spastic paraplegia	Sydromic	<5	~20%	YES
MTFMT	15q22.31	611766	AR	MITO DNA tranlsation	MM	Mitochondrial complex I deficiency	Sydromic	<5	~33%	NO
MTPAP	10p11.23	613669	AR	MITO DNA expression	MM	Spastic ataxia	Sydromic	<5	~33%	NO
POLG	15q26.1	174763	AD/AR	MITO DNA depletion syndrome	MM	Spastic ataxia	Sydromic	≥5	~90%	NO
SSBP1	7q34	600439	AD	MITO DNA maintanance	MM	Optic atrophy, retinal destrophy	Sydromic	<5	~0%	YES
TSFM	12q14.1	604723	AR	MITO translation elongation	MM	OA, lactic acidosis	Sydromic	<5	~0%	NO
Mitochondrial associated membrane
CISD2	4q24	611507	AR	Ca²⁺ homeostasis and mitochondrial integrity.	ER	Wolfram syndrome 2	Sydromic	<5	n.a.	NO
WFS1	4p16.1	606201	AD/AR	Ca²⁺ homeostasis and mitochondrial integrity.	ER	Wolfram syndrome	Sydromic	≥5	~7%	YES
NBAS	2p24.3	608025	AR	ER homeostasis	ER	OA, short stature, Pelger-Huet anomaly	Sydromic	<5	~0%	YES
Other Function
UCHL1	4p14	614991	AR	Cleavage of ubiquitin-protein conjugate	Cyto	OA, motor development	Sydromic	<5	~0%	YES
NR2F1	5q15	132890	AD	Transcription	Nucleus	Bosch-Boonstra-Schaaf optic atrophy syndrome	Sydromic	<5	~0%	YES
PTPN23	3p21.31	606584	AR	Cell growth, proliferation	Cyto	Neurodevelopmental disorder and structural brain anomalies	Sydromic	<5	~0%	NO
SLC52A2	8q24.3	607882	AR	Cellular uptake of riboflavin	Membrane	Brown-Vialetto-Van Laere syndrome 2	Sydromic	<5	~0%	NO
ZNHIT3	17q12	604500	AR	Preribosomal RNA processing	Cyto/Nucleus	Progressive encephalopathy with edema and optic atrophy	Sydromic	<5	~0%	NO
DNMT1	19p13.2	126375	AD	DNA methylation	Nucleus	OA, Cerebellar ataxia, heaing loss	Sydromic	≥5	~60%	NO
Note: AD= Autosomal dominant; AR= Autosomal recessive; Cyto= Cytoplasm; ER= Endoplasmic reticulum; IMM= inner mitochondrial membrane; MITO= Mitochondrial; MM= Mitochondrial matrix;OA= Optic atrophy; OMM= Outer mitochondrial membrane; OXPHOS= Oxidative phosphorylation
