# Supplementary material for: Clinical and genetic landscape of optic atrophy in 826 families: insights from 50 nuclear genes
Source: Brain. 2024 Oct 18;148(5):1604–20. doi: 10.1093/brain/awae324 (PMC12073998; doi:10.1093/brain/awae324)
Supplement: awae324_Supplementary_Data [file awae324_supplementary_data.zip › brain-2024-01629-File012-v2.xlsx]

## Sheet: P LP_VUS
Table S2. In-house P, LP, and VUS variants
Gene	#chr_name	start	ref	alt	cDNA Variant	Protein change	GnomAD Allele Count	GnomAD Allele Frequency	REVEL	CADD score	SIFT pred	Polyphen2 pred	PROVEAN pred	RDDC	HSF	MaxEntScan	HGMD	In-house			ACMG
																		Non-HON other eye disease Cohort	nHON Cohort Count	Normal Control Count	Evidence	Grade
Pathogenic variants
ACO2	22	41865170	T	C	c.20T>C	p.Leu7Pro	/	/	0.176	25.6	D	B	D	/	/	/	/	1	1	0	PS4;PM2;PM3;PP1;PP2;PP4;	P
ACO2	22	41911521	G	A	c.666G>A	p.Trp222*	/	/	/	38	/	/	/	/	/	/	/	0	1	0	PVS1;PS4;PM2;PM3;PM5;PP1;PP4;	P
ACO2	22	41916245	C	A	c.1103C>A	p.Ala368Glu	/	/	0.799	25.5	D	P	D	/	/	/	/	0	1	0	PS4;PM2;PM3;PP1;PP2;PP3;PP4;	P
ACO2	22	41923341	G	C	c.2003G>C	p.Gly668Ala	/	/	0.885	27.7	D	D	D	/	/	/	/	0	1	0	PS4;PM2;PM3;PP1;PP2;PP3;PP4;	P
AFG3L2	18	12337535	C	T	c.1981-1G>A	/	/	/	/	/	/	/	/	SSC	SSC	SSC	/	0	1	0	PS4;PM2;PM6;PP3;PP4;	P
AFG3L2	18	12351095	G	A	c.1541C>T	p.Pro514Leu	/	/	0.861	32	D	D	D	/	/	/	DM	0	1	0	PS1;PS4;PM2;PM6;PP2;PP3;PP4;	P
AFG3L2	18	12351329	G	A	c.1402C>T	p.Arg468Cys	/	/	0.973	32	D	D	D	/	/	/	DM	0	1	0	PS1;PS4;PM2;PM6;PP2;PP3;PP4;	P
AFG3L2	18	12351353	C	G	c.1378G>C	p.Asp460His	/	/	0.935	27.5	D	D	D	/	/	/	/	0	1	0	PS4;PM2;PP1;PP2;PP3;PP4;	P
AFG3L2	18	12356793	G	A	c.1064C>T	p.Thr355Met	/	/	0.935	28.2	D	D	D	/	/	/	DM	0	2	0	PS1;PS2;PS4;PM2;PP2;PP3;PP4;	P
AFG3L2	18	12356820	A	G	c.1037T>C	p.Leu346Pro	/	/	0.94	31	D	D	D	/	/	/	/	0	1	0	PS4;PM2;PM6;PP2;PP3;PP4;	P
AFG3L2	18	12358731	C	T	c.964G>A	p.Glu322Lys	/	/	0.57	28.4	D	D	D	/	/	/	/	0	1	0	PS2;PS4;PM2;PP2;PP3;PP4;	P
AFG3L2	18	12358892	A	G	c.803T>C	p.Leu268Pro	/	/	0.911	26.2	D	D	D	/	/	/	/	0	1	0	PS4;PM2;PM6;PP2;PP3;PP4;	P
ATAD3A	1	1460640	A	C	c.1235A>C	p.Glu412Ala	/	/	0.923	24.4	D	D	D	/	/	/	/	0	1	0	PS4;PM2;PM6;PP2;PP3;PP4;	P
BTD	3	15685853	A	AG	c.434dup	p.Asp146Argfs*16	/	/	/	/	/	/	/	/	/	/	/	0	1	0	PVS1;PS4;PM2;PP4;	P
C12ORF65	12	123741445	AAAACAGTC	A	c.368_375del	p.Glu123Alafs*31	/	/	/	/	/	/	/	/	/	/	/	0	1	0	PVS1;PS4;PM2;PM3;PP1;PP4;	P
FDXR	17	72859349	C	A	c.1194G>T	p.Trp398Cys	/	/	0.533	31	D	D	D	/	/	/	/	0	1	0	PS4;PM2;PM3;PP1;PP3;PP4;	P
FDXR	17	72860298	C	T	c.974G>A	p.Gly325Asp	/	/	0.213	24.1	D	B	D	/	/	/	/	0	1	0	PS4;PM2;PM3;PP1;PP4;	P
FDXR	17	72860332	C	A	c.940G>T	p.Val314Leu	/	6.99168e-05	0.13	21.9	T	D	D	/	/	/	DM	4	1	0	PS1;PM2;PM3;PP1;PP4;	P
FDXR	17	72860449	G	A	c.823C>T	p.Arg275Trp	/	7.97054e-06	0.326	24.3	D	P	D	/	/	/	DM	0	1	0	PS1;PM2;PM3;PP1;PP3;PP4;	P
FDXR	17	72860968	A	G	c.695T>C	p.Leu232Pro	/	/	0.776	29.8	D	P	D	/	/	/	/	0	1	0	PS4;PM2;PM3;PP1;PP3;PP4;	P
FDXR	17	72861872	C	T	c.578G>A	p.Arg193His	/	1.61149e-05	0.896	29.3	D	D	D	/	/	/	DM	0	1	0	PS1;PM2;PM3;PP1;PP3;PP4;	P
FDXR	17	72862618	T	C	c.343A>G	p.Arg115Gly	/	/	0.409	23.6	T	B	D	/	/	/	/	0	1	0	PS4;PM2;PM3;PP1;PP4;	P
FDXR	17	72862926	G	A	c.250C>T	p.Pro84Ser	/	/	0.766	24.9	D	D	D	/	/	/	/	0	1	0	PS4;PM2;PM3;PP1;PP3;PP4;	P
IBA57	1	228353790	TGC	T	c.274_275del	p.Ala94Glyfs*15	/	/	/	/	/	/	/	/	/	/	/	0	1	0	PS4;PM2;PM3;PM4PP1;PP4;	P
IBA57	1	228362925	T	C	c.782T>C	p.Ile261Thr	/	/	0.727	24.6	D	D	D	/	/	/	/	1	1	0	PS4;PM2;PM3;PP1;PP2;PP3;PP4;	P
MCAT	22	43533126	G	C	c.690C>G	p.Tyr230*	/	/	/	/	/	/	/	/	/	/	/	0	1	0	PS4;PM2;PM3;PM4PP1;PP4;	P
NBAS	2	15307245	TCT	-	c.7041_7043del	p.Leu2348del	/	/	/	/	/	/	/	/	/	/	/	0	1	0	PS4;PM2;PM3;PP1;PP4;	P
NBAS	2	15506762	G	-	c.3759del	p.Thr1254Hisfs*16	/	/	/	/	/	/	/	/	/	/	/	0	1	0	PS4;PM2;PM3;PM4PP1;PP4;	P
NDUFA10	2	240912967	CACGATCAGCTTCAAGGAGGGA	C	c.1090_1110del	p.Ser364_Arg370del	/	/	/	/	/	/	/	/	/	/	/	16	1	0	PS4;PM2;PM3;PM4PP1;PP4;	P
NDUFAF5	20	13797166	T	G	c.836T>G	p.Met279Arg	14	5.57072e-05	0.887	26.5	D	P	D	/	/	/	DM	1	2	0	PS1;PM2;PM3;PP1;PP3;PP4;	P
NDUFS1	2	206138502	TTCGGGAAGC	-	c.1368_1377del	p.Ser457Ilefs*7	/	/	/	/	/	/	/	/	/	/	/	0	1	0	PVS1;PS4;PM2;PP4;	P
NR2F1	5	92921170	-	A	c.444dup	p.Val149Serfs*248	/	/	/	/	/	/	/	/	/	/	/	0	1	0	PVS1;PS4;PM2;PP4;	P
NR2F1	5	92923684	CG	C	c.529del	p.Asp177Thrfs*180	/	/	/	/	/	/	/	/	/	/	/	0	1	0	PVS1;PS4;PM2;PP4;	P
NR2F1	5	92929342	-	G	c.1066dup	p.Val356Glyfs*41	/	/	/	/	/	/	/	/	/	/	/	0	1	0	PVS1;PS4;PM2;PP4;	P
OPA1	3	193332538	AC	-	c.59_60del	p.His20fs	/	/	/	/	/	/	/	/	/	/	DM	0	1	0	PVS1;PS1;PS4;PM2;PP4;	P
OPA1	3	193332591	C	T	c.112C>T	p.Arg38*	/	/	/	34	/	/	/	/	/	/	DM	0	2	0	PVS1;PS1;PS4;PM2;PP4;	P
OPA1	3	193332810	G	A	c.331G>A	p.Gly111Ser	/	/	0.894	25.7	D	D	D	/	/	/	DM?	0	1	0	PS4;PM2;PM6;PP3;PP4;	P
OPA1	3	193332818	C	G	c.339C>G	p.Tyr113*	/	/	/	34	/	/	/	/	/	/	DM	0	1	0	PVS1;PS1;PS2;PS4;PM2;PP1;PP4;	P
OPA1	3	193333492	-	TAG	c.381_382insTAG	p.Asp128*	/	/	/	/	/	/	/	/	/	/	/	0	1	0	PVS1;PS4;PM2;PP4;	P
OPA1	3	193353231	C	T	c.703C>T	p.Arg235*	1	3.98641e-06	/	36	/	/	/	/	/	/	/	0	1	0	PVS1;PP4;	P
OPA1	3	193353252	G	T	c.724G>T	p.Glu242*	/	/	/	41	/	/	/	/	/	/	DM	0	1	0	PVS1;PS1;PS4;PM2;PP4;	P
OPA1	3	193355069	G	A	c.869G>A	p.Arg290Gln	/	/	0.867	32	D	D	D	/	/	/	/	0	5	0	PS4;PM2;PM5;PM6;PP1;PP3;PP4;	P
OPA1	3	193355071	G	A	c.870+1G>A	p.?	/	/	/	33	/	/	/	SSC	SSC	SSC	DM	0	1	0	PVS1;PS1;PS4;PM2;PM6;PP3;PP4;	P
OPA1	3	193355739	A	T	c.871-2A>T	p.?	/	/	/	34	/	/	/	SSC	SSC	SSC	/	0	1	0	PVS1;PS4;PM2;PP3;PP4;	P
OPA1	3	193355762	A	C	c.892A>C	p.Ser298Arg	/	/	0.965	27.8	D	D	D	/	/	/	DM	0	1	0	PS1;PS2;PS4;PM2;PP1;PP3;PP4;	P
OPA1	3	193355764	T	G	c.894T>G	p.Ser298Arg	/	/	0.932	23.8	D	D	D	/	/	/	DM	0	1	0	PS1;PS4;PM2;PM6;PP3;PP4;	P
OPA1	3	193355766	C	G	c.896C>G	p.Ala299Gly	/	/	0.885	26.1	P	P	D	/	/	/	DM?	0	1	0	PS4;PM2;PM6;PP3;PP4;	P
OPA1	3	193355801	G	C	c.931G>C	p.Ala311Pro	/	/	0.952	28.8	D	D	D	/	/	/	/	0	1	0	PS4;PM2;PP1;PP3;PP4;	P
OPA1	3	193355855	G	A	c.984+1G>A	p.?	/	/	/	33	/	/	/	SSC	SSC	SSC	DM	0	1	0	PVS1;PS1;PS4;PM2;PP3;PP4;	P
OPA1	3	193360552	A	T	c.985-2A>T	p.?	/	/	/	34	/	/	/	SSC	SSC	SSC	DM	0	1	0	PVS1;PS1;PS4;PM2;PP3;PP4;	P
OPA1	3	193360553	G	C	c.985-1G>C	p.?	/	/	/	/	/	/	/	SSC	SSC	SSC	/	0	1	0	PVS1;PS4;PM2;PP1;PP3;PP4;	P
OPA1	3	193360560	CT	-	c.991_992del	p.Leu331Glufs*2	/	/	/	/	/	/	/	/	/	/	/	0	1	0	PVS1;PS4;PM2;PP4;	P
OPA1	3	193360827	G	A	c.1129G>A	p.Val377Ile	4	1.59445e-05	0.659	24.6	D	D	N	/	/	/	DM	3	1	1	PS1;PM2;PM3;PP1;PP4;	P
OPA1	3	193361162	A	T	c.1141A>T	p.Thr381Ser	/	/	0.783	29.6	D	D	N	/	/	/	DM	0	1	0	PS1;PS4;PM2;PM6;PP4;	P
OPA1	3	193361193	T	G	c.1172T>G	p.Leu391Arg	/	/	0.84	28.8	D	D	D	/	/	/	DM	0	1	0	PS1;PS2;PS4;PM2;PP3;PP4;	P
OPA1	3	193361205	T	G	c.1184T>G	p.Val395Gly	/	/	0.975	32	D	D	D	/	/	/	DM	0	1	0	PS1;PS4;PM2;PM6;PP3;PP4;	P
OPA1	3	193361223	G	A	c.1202G>A	p.Gly401Asp	/	/	0.956	28.4	D	D	D	/	/	/	/	0	1	0	PS4;PM2;PP3;PP4;	P
OPA1	3	193361234	G	A	c.1212+1G>A	p.?	/	/	/	34	/	/	/	SSC	SSC	SSC	DM	0	1	0	PVS1;PS1;PS4;PM2;PP3;PP4;	P
OPA1	3	193361235	-	T	c.1212+2dup	p.?	/	/	/	/	/	/	/	SSC	SSC	SSC	DM	0	1	0	PVS1;PS1;PS4;PM2;PP3;PP4;	P
OPA1	3	193361238	G	A	c.1212+5G>A	p.?	/	/	/	/	/	/	/	NSSC	SSC	SSC	DM?	0	1	0	PS4;PM2;PM6;PP4;	P
OPA1	3	193361381	T	A	c.1277T>A	p.Met426Lys	/	/	0.951	27.9	D	D	D	/	/	/	DM	0	1	0	PS1;PS4;PM2;PM6;PP3;PP4;	P
OPA1	3	193361393	ATGCCATCATACTGTGT	-	c.1289_1305del	p.Ala431Serfs*8	/	/	/	/	/	/	/	/	/	/	/	0	1	0	PVS1;PS4;PM2;PP4;	P
OPA1	3	193361396	C	A	c.1292C>A	p.Ala431Asp	/	/	0.951	26.8	D	D	D	/	/	/	/	0	1	0	PS4;PM2;PM6;PP3;PP4;	P
OPA1	3	193361762	A	C	c.1313-2A>C	p.?	/	/	/	35	/	/	/	SSC	SSC	SSC	DM	0	1	0	PVS1;PS1;PS4;PM2;PP3;PP4;	P
OPA1	3	193361764	A	G	c.1313A>G	p.Asp438Gly	/	/	0.969	32	D	D	D	/	/	/	DM	0	2	0	PS1;PS4;PM2;PM6;PP1;PP3;PP4;	P
OPA1	3	193361764	A	T	c.1313A>T	p.Asp438Val	/	/	0.973	33	D	D	D	/	/	/	DM	0	1	0	PS1;PS4;PM2;PM6;PP3;PP4;	P
OPA1	3	193361782	A	G	c.1331A>G	p.Glu444Gly	/	/	0.948	31	D	D	D	/	/	/	DM	0	1	0	PS1;PS4;PM2;PM6;PP3;PP4;	P
OPA1	3	193361807	C	CA	c.1357dup	p.Ser453Lysfs*35	/	/	/	/	/	/	/	/	/	/	/	0	1	0	PVS1;PS4;PM2;PM6;PP4;	P
OPA1	3	193361853	A	G	c.1402A>G	p.Lys468Glu	/	/	0.977	29.5	D	D	D	/	/	/	DM	0	1	0	PS1;PS4;PM2;PM6;PP1;PP3;PP4;	P
OPA1	3	193361860	A	G	c.1409A>G	p.Asp470Gly	/	/	0.891	32	D	D	D	/	/	/	DM	0	1	0	PS1;PS4;PM2;PP3;PP4;	P
OPA1	3	193363569	T	-	c.1569del	p.Gln524Argfs*6	/	/	/	/	/	/	/	/	/	/	/	0	1	0	PVS1;PS4;PM2;PP4;	P
OPA1	3	193365877	A	C	c.1724A>C	p.Glu575Ala	/	/	0.865	31	D	D	D	/	/	/	DM	0	1	0	PS1;PS4;PM2;PM6;PP3;PP4;	P
OPA1	3	193365922	G	A	c.1769G>A	p.Arg590Gln	9	3.58186e-05	0.898	33	D	D	D	/	/	/	DM	3	1	0	PS1;PM2;PM3;PM6;PP1;PP3;PP4;	P
OPA1	3	193365924	G	A	c.1770+1G>A	p.?	/	/	/	34	/	/	/	SSC	SSC	SSC	/	0	1	0	PVS1;PS4;PM2;PP1;PP3;PP4;	P
OPA1	3	193366589	A	C	c.1776A>C	p.Glu592Asp	/	/	0.69	25.1	D	D	D	/	/	/	/	0	1	0	PS4;PM2;PM6;PP3;PP4;	P
OPA1	3	193366591	T	C	c.1778T>C	p.Leu593Pro	/	/	0.955	28.9	D	D	D				/	0	1	0	PS4;PM2;PP3;PP4;	P
OPA1	3	193366593	T	C	c.1780T>C	p.Phe594Leu	/	/	0.695	28.5	P	P	D	/	/	/	/	0	1	0	PS4;PM2;PM6;PP3;PP4;	P
OPA1	3	193372689	C	G	c.1886C>G	p.Ser629*	/	/	/	/	/	/	/	/	/	/	/	0	1	0	PVS1;PS4;PM2;PP4;	P
OPA1	3	193374902	C	T	c.2047C>T	p.Arg683Cys	/	/	0.591	23.6	T	B	D	/	/	/	DM	3	1	0	PS1;PS4;PM2;PM6;PP4;	P
OPA1	3	193374974	G	T	c.2119G>T	p.Glu725*	/	/	/	44	/	/	/	/	/	/	DM	0	1	0	PS1;PS4;PM2;PM4PP4;	P
OPA1	3	193374991	CA	-	c.2136_2137del	p.His712Glnfs*4	/	/	/	/	/	/	/	/	/	/	/	0	1	0	PVS1;PS4;PM2;PP4;	P
OPA1	3	193376675	G	-	c.2167-1del	p.?	/	/	/	/	/	/	/	SSC	SSC	SSC	/	0	1	0	PVS1;PS4;PM2;PM6;PP1;PP3;PP4;	P
OPA1	3	193376742	ATTTAT	A	c.2239_2243del	p.Phe747Glyfs*12	/	/	/	/	/	/	/	/	/	/	/	0	1	0	PVS1;PS4;PM2;PP4;	P
OPA1	3	193376764	T	C	c.2255T>C	p.Leu752Pro	/	/	0.967	29.6	D	D	D	/	/	/	/	0	1	0	PS4;PM2;PM6;PP3;PP4;	P
OPA1	3	193377349	A	G	c.2354A>G	p.Glu785Arg	/	/	0.935	33	D	D	D	/	/	/	DM	0	1	0	PS1;PS4;PM2;PP1;PP3;PP4;	P
OPA1	3	193380753	T	C	c.2496+2T>C	p.?	/	/	/	33	/	/	/	SSC	SSC	SSC	/	0	1	0	PVS1;PS4;PM2;PM6;PP3;PP4;	P
OPA1	3	193380754	A	C	c.2496+3A>C	p.?	/	/	/	/	/	/	/	SSC	SSC	SSC	/	0	1	0	PS2;PS4;PM2;PP1;PP3;PP4;	P
OPA1	3	193382709	-	T	c.2537dup	p.Leu846Phefs*9	/	/	/	/	/	/	/	/	/	/	/	0	1	0	PVS1;PS4;PM2;PM6;PP4;	P
OPA1	3	193382741	C	T	c.2569C>T	p.Arg857*	/	/	/	39	/	/	/	/	/	/	DM	0	2	0	PVS1;PS1;PS2;PS4;PM2;PP4;	P
OPA1	3	193382786	G	A	c.2613+1G>A	p.?	/	/	/	34	/	/	/	SSC	SSC	SSC	/	0	1	0	PVS1;PS4;PM2;PP3;PP4;	P
OPA1	3	193384116	G	A	c.2645G>A	p.Arg882His	/	/	0.83	33	D	D	D	/	/	/	DM	0	1	0	PS1;PS4;PM2;PM6;PP3;PP4;	P
OPA1	3	193384120	A	G	c.2649A>G	p.Ile883Met	3	1.19335e-05	0.733	25	P	P	N	/	/	/	DM	4	1	0	PS1;PM2;PM3;PP1;PP4;	P
OPA1	3	193384131	T	C	c.2660T>C	p.Leu887Pro	/	/	0.946	32	D	D	D	/	/	/	DM	0	1	0	PS1;PS4;PM2;PM6;PP3;PP4;	P
OPA1	3	193384178	G	A	c.2707G>A	p.Val903Ile	/	/	0.437	33	P	P	N	/	/	/	DM	0	1	0	PS1;PS4;PM2;PM6;PP1;PP4;	P
OPA1	3	193384957	AGTT	-	c.2708-2_2709del	p.?	/	/	/	/	/	/	/	SSC	SSC	SSC	/	0	1	0	PVS1;PS4;PM2;PP3;PP4;	P
OPA1	3	193384959	TTAG	-	c.2708_2711del	p.Val903GlyfsTer3	/	/	/	/	/	/	/	/	/	/	DM	0	1	0	PVS1;PS1;PS4;PM2;PP4;	P
OPA1	3	193385070	G	A	c.2818+1G>A	p.?	/	/	/	30	/	/	/	SSC	SSC	SSC	DM	0	1	0	PVS1;PS1;PS4;PM2;PP3;PP4;	P
OPA1	3	193385072	G	T	c.2818+3G>T	p.?	/	/	/	/	/	/	/	SSC	SSC	SSC	/	0	1	0	PS4;PM2;PP3;PP4;	P
OPA1	3	193385075	T	C	c.2818+6T>C	p.?	/	/	/	/	/	/	/	SSC	SSC	SSC	DM	0	1	0	PS1;PS4;PM2;PP3;PP4;	P
OPA1	3	193409850	A	C	c.2819-2A>C	p.?	1	5.24642e-06	/	34	/	/	/	SSC	SSC	SSC	/	0	6	0	PVS1;PP3;PP4;	P
OPA1	3	193409888	T	-	c.2855delT	p. Phe952Serfs*16	/	/	/	/	/	/	/	/	/	/	/	0	1	0	PVS1;PS4;PM2;PP1;PP4;	P
OPA1	3	193409903	A	-	c.2870del	p.His957Leufs*11	/	/	/	/	/	/	/	/	/	/	/	0	1	0	PVS1;PS4;PM2;PP4;	P
OPA3	19	46032675	A	G	c.182T>C	p.Met61Thr	/	/	0.76	26.4	D	P	D	/	/	/	/	0	1	0	PS4;PM2;PM6;PP2;PP3;PP4;	P
OPA3	19	46056802	T	TT	c.510dup	p.Ala171Cysfs*62	/	/	/	/	/	/	/	/	/	/	/	0	1	0	PS4;PM2;PM4PP4;	P
OPA3	19	46057004	C	T	c.308G>A	p.Arg103His	/	/	0.878	19.77	D	D	D	/	/	/	/	0	1	0	PS4;PM2;PP1;PP2;PP3;PP4;	P
SSBP1	7	141445301	G	A	c.320G>A	p.Arg107GLN	/	/	0.244	25	D	B	D	/	/	/	DM	0	3	0	PS1;PS2;PS4;PM2;PP1;PP4;	P
TMEM126A	11	85367439	TTCC	-	c.483_486del	p.Phe161Leufs*21	/	/	/	/	/	/	/	/	/	/	/	0	1	0	PVS1;PS4;PM2;PP4;	P
UCHL1	4	41263743	GTTCTGAAACAGTTTCT	G	c.349_364del	p.Phe117Argfs*33	/	/	/	/	/	/	/	/	/	/	/	0	1	0	PVS1;PS4;PM2;PM6;PP4;	P
WFS1	4	6303519	G	A	c.1997G>A	p.Trp666*	/	/	/	/	/	/	/	/	/	/	DM	0	1	0	PS1;PS4;PM2;PM4PP4;	P
WFS1	4	6303521	C	T	c.1999C>T	p.Gln667*	15	5.88235e-05	/	/	/	/	/	/	/	/	DM	1	2	1	PS1;PM2;PM4PP4;	P
WFS1	4	6303671	G	T	c.2149G>T	p.Glu717*	/	/	/	/	/	/	/	/	/	/	DM	1	1	0	PS1;PS4;PM2;PM4PP4;	P
Likely pathogenic variants
ACO2	22	41865161	A	G	c.11A>G	p.Tyr4Cys	1	4.04462e-06	0.184	25.9	D	B	N	/	/	/	/	0	1	0	PM2;PM3;PP1;PP4;	LP
ACO2	22	41911783	A	G	c.697A>G	p.Lys233Glu	/	/	0.3	22.7	T	B	D	/	/	/	/	0	1	0	PS4;PM2;PP2;PP4;	LP
ACO2	22	41911840	G	A	c.754G>A	p.Ala252Thr	/	/	0.421	28.9	D	D	D	/	/	/	/	0	1	0	PS4;PM2;PP2;PP3;PP4;	LP
ACO2	22	41911891	G	A	c.805G>A	p.Gly269Arg	/	/	0.944	29.1	D	D	D	/	/	/	/	1	1	0	PS4;PM2;PP2;PP3;PP4;	LP
ACO2	22	41920884	A	T	c.1517A>T	p.Lys506Met	/	/	0.485	23.9	D	B	D	/	/	/	/	1	1	0	PS4;PM2;PP2;PP4;	LP
ACO2	22	41921243	G	A	c.1652G>A	p.Ser551Asn	7	2.78638e-05	0.121	22.5	D	B	D	/	/	/	/	10	2	1	PM2;PM3;PP1;PP4;	LP
ACO2	22	41923938	T	C	c.2120T>C	p.Leu707Pro	/	/	0.756	28.4	D	D	D	/	/	/	/	0	1	0	PS4;PM2;PP2;PP3;PP4;	LP
BTD	3	15686261	A	G	c.898A>G	p.Asn300Asp	/	/	0.802	24.4	D	D	D	/	/	/	/	0	1	0	PS4;PM2;PP3;PP4;	LP
FDXR	17	72860355	C	T	c.917G>A	p.Arg306His	2	7.97054e-06	0.196	22.8	T	B	D	/	/	/	/	0	1	0	PM2;PM3;PP1;PP4;	LP
FDXR	17	72860965	T	C	c.698A>G	p.Gln233Arg	2	7.96191e-06	0.604	28.5	D	D	D	/	/	/	/	0	1	0	PM2;PM3;PP1;PP3;PP4;	LP
FDXR	17	72862297	G	A	c.463C>T	p.Arg155Trp	4	1.61149e-05	0.545	24.4	D	P	D	/	/	/	DM	0	1	0	PS1;PM2;PP3;PP4;	LP
FDXR	17	72862360	C	T	c.400G>A	p.Gly134Arg	1	4.00381e-06	0.818	29.4	D	D	D	/	/	/	/	0	1	0	PM2;PM3;PP1;PP3;PP4;	LP
FDXR	17	72862651	G	A	c.310C>T	p.Arg104Cys	15	6.00221e-05	0.517	31	D	D	D	/	/	/	/	1	1	0	PM2;PM3;PP1;PP3;PP4;	LP
FDXR	17	72862941	G	A	c.235C>T	p.Arg79Cys	2	7.97054e-06	0.653	29.8	D	D	D	/	/	/	/	0	2	0	PM2;PM3;PP1;PP3;PP4;	LP
MCAT	22	43539113	A	C	c.242T>G	p.Ler81Arg	51	0.000225516	0.736	29.9	D	D	D	/	/	/	DM	30	2	1	PS1;PM3;PP1;PP3;PP4;	LP
NDUFS1	2	207012484	T	G	c.413A>C	p.Asp138Ala	/	/	0.825	31	D	D	D	/	/	/	/	0	1	0	PS4;PM2;PP2;PP3;PP4;	LP
NDUFS1	2	207014606	T	A	c.197A>T	p.His66Leu	/	/	0.88	27.8	D	D	D	/	/	/	/	0	1	0	PS4;PM2;PP2;PP3;PP4;	LP
OPA1	3	193361767	G	T	c.1316G>T	p.Gly457Val	/	/	0.929	29	D	D	D	/	/	/	/	0	1	0	PS4;PM2;PP3;PP4;	LP
RTN4IP1	6	107070811	C	T	c.308G>A	p.Arg103His	6	2.38669e-05	0.441	27.5	D	D	D	/	/	/	DM	2	2	0	PS1;PM2;PP1;PP3;PP4;	LP
SDHA	5	235450	G	A	c.1256G>A	p.Gly419Glu	/	/	0.918	27	D	D	D	/	/	/	/	0	1	0	PS4;PM2;PP3;PP4;	LP
SLC25A46	5	110079459	C	A	c.355C>A	p.Pro119Thr	/	/	0.907	25.5	D	D	D	/	/	/	/	0	1	0	PS4;PM2;PP3;PP4;	LP
SLC25A46	5	110083961	C	T	c.560C>T	p.Pro187Leu	/	/	0.751	31	D	D	D	/	/	/	/	0	1	0	PS4;PM2;PP3;PP4;	LP
SLC25A46	5	110092440	G	T	c.659G>T	p.Ser220Ile	/	/	0.708	32	D	D	D	/	/	/	/	0	1	0	PS4;PM2;PP3;PP4;	LP
WFS1	4	6290774	G	A	c.376G>A	p.Ala126Thr	5	2.18169e-05	0.872	24.9	D	D	D	/	/	/	DM	0	2	0	PS1;PM2;PP3;PP4;	LP
WFS1	4	6302749	GC	G	c.1228del	p.Leu410Serfs*32	/	/	/	/	/	/	/	/	/	/	/	2	1	0	PS4;PM2;PM4PP4;	LP
WFS1	4	6302749	GCTCT	G	c.1230_1233del	p.Val412Serfs*29	/	/	/	/	/	/	/	/	/	/	/	0	1	0	PS4;PM2;PM4PP4;	LP
WFS1	4	6303062	C	T	c.1540C>T	p.Leu514Phe	1	3.99581e-06	0.73	18.84	D	D	N	/	/	/	DM	2	1	0	PS1;PM2;PP4;	LP
WFS1	4	6303105	A	ACT	c.1584_1585dup	p.Cys529Serfs*97	/	/	/	/	/	/	/	/	/	/	/	0	1	0	PS4;PM2;PM4PP4;	LP
WFS1	4	6303342	C	T	c.1820C>T	p.Pro607Leu	16	6.36421e-05	0.846	23.4	D	D	D	/	/	/	DM	12	1	1	PS1;PM2;PP3;PP4;	LP
WFS1	4	6303420	T	A	c.1898T>A	p.Val633Asp	/	/	0.953	27.3	D	D	D	/	/	/	/	0	2	0	PS4;PM2;PP3;PP4;	LP
WFS1	4	6303542	G	A	c.2020G>A	p.Gly674Arg	61	0.000243457	0.944	25.2	D	D	D	/	/	/	DM	5	1	0	PS1;PP3;PP4;	LP
WFS1	4	6303626	G	T	c.2104G>T	p.Gly702ys	/	/	0.978	29.1	D	D	D	/	/	/	/	0	1	0	PS4;PM2;PP3;PP4;	LP
WFS1	4	6303716	C	T	c.2194C>T	p.Arg732Cys	15	6.09157e-05	0.929	26.9	D	D	D	/	/	/	DM	4	2	0	PS1;PM2;PP3;PP4;	LP
WFS1	4	6303728	G	A	c.2206G>A	p.Gly736Ser	8	3.25388e-05	0.968	27.1	D	D	D	/	/	/	DM	1	1	0	PS1;PM2;PP3;PP4;	LP
WFS1	4	6304041	-	TCGA	c.2519_2522dup	p.Glu841Aspfs*100	/	/	/	/	/	/	/	/	/	/	/	0	1	0	PS4;PM2;PM4PP4;	LP
WFS1	4	6304056	T	G	c.2534T>G	p.Ile845Ser	5	2.01011e-05	0.916	27.7	D	D	D	/	/	/	DM	2	1	0	PS1;PM2;PP3;PP4;	LP
WFS1	4	6304076	GC	G	c.2554del	p.Ala852Profs*10	/	/	/	/	/	/	/	/	/	/	/	0	1	0	PS4;PM2;PM4PP4;	LP
WFS1	4	6304101	-	AC	c.2579_2580dup	p.Val861Thrfs*2	/	/	/	/	/	/	/	/	/	/	/	0	1	0	PS4;PM2;PM4PP4;	LP
WFS1	4	6304125	G	A	c.2603G>A	p.Arg868His	23	9.19662e-05	0.877	24.8	D	D	D	/	/	/	DM	5	1	0	PS1;PM2;PP3;PP4;	LP
VUS in AR supposed causig the HON phenotype
ACO2	22	41919850	G	T	c.1387G>T	p.Gly463Trp	108	0.000423529	0.596	33	D	D	D	/	/	/	/	80	3	0	PM3;PP1;PP3;PP4;	VUS
FDXR	17	72860981	G	A	c.682C>T	p.Arg228Trp	4	1.59236e-05	0.793	32	D	D	D	/	/	/	/	0	1	0	PM2;PP3;PP4;	VUS
IBA57	1	228362524	G	C	c.473G>C	p.Arg158Pro	2	8.28761e-06	0.177	11.37	T	P	N	/	/	/	/	1	1	0	PM2;PM3;PP1;PP4;BP4;	VUS
NDUFS1	2	207012333	C	T	c.473G>A	p.Arg158His	6	2.3866e-05	0.849	27.7	D	D	D	/	/	/	/	2	1	1	PM2;PP3;PP4;	VUS
OPA1	3	193360834	C	T	c.1136C>T	p.Pro379Leu	/	/	0.48	22.3	T	B	N	/	/	/	/	0	1	0	PS4;PM2;PM3;PP1;PP4;BP4;	VUS
TMEM126A	11	85367445	T	A	c.488T>A	p.Ile163Asn	1	3.9875e-06	0.175	23	D	P	D	/	/	/	/	0	1	0	PM2;PP3;PP4;	VUS
WFS1	4	6303692	C	T	c.2170C>T	p.Pro724Ser	3	1.20707e-05	0.94	24.4	D	D	D	/	/	/	/	0	1	0	PM2;PP3;PP4;	VUS
WFS1	4	6302572	C	G	c.1050C>G	p.Phe350Leu	9	3.57927e-05	0.772	25.1	T	D	D	/	/	/	/	0	1	0	PM2;PP4;	VUS
WFS1	4	6303971	C	A	c.2449C>A	p.Leu817Met	2	8.07129e-06	0.671	24.3	D	D	N	/	/	/	/	2	1	0	PM2;PP4;	VUS
NDUFA10	2	240960670	A	G	c.404T>C	p.Leu135Ser	129	0.000513045	0.909	25.8	D	D	D	/	/	/	/	102	2	9	PM3;PP1;PP3;PP4;	VUS
RTN4IP1	6	107070758	G	A	c.361C>T	p.Arg121Trp	109	0.000433631	0.386	28.7	D	D	D	/	/	/	/	0	1	0	PP1;PP3;PP4;	VUS
SDHA	5	233687	G	A	c.991G>A	p.Ala331Thr	45	0.000178931	0.539	27.1	D	D	D	/	/	/	/	113	3	0	PP3;PP4;	VUS
VUS in AD need more evidence
ATAD3A	1	1458242	G	A	c.869G>A	p.Arg290His	2	8.18e-06	0.744	25	D	D	D	/	/	/	/	1	1	0	PP3;PP4;	VUS
ATAD3A	1	1464652	G	A	c.1555G>A	p.Ala519Thr	3	1.27e-05	0.857	24.7	D	P	D	/	/	/	/	4	1	0	PP3;PP4;	VUS
ATAD3A	1	1455976	C	G	c.729C>G	p.Asp243Glu	1	3.98e-06	0.8	23.4	D	D	D	/	/	/	/	2	1	1	PP3;PP4;BS2;	VUS
ATAD3A	1	1455641	G	A	c.635G>A	p.Arg212His	2	7.99e-06	0.18	21.6	T	B	D	/	/	/	/	0	1	0	PP4;	VUS
ATAD3A	1	1455658	C	T	c.652C>T	p.His218Tyr	5	2e-05	0.207	18.45	T	B	D	/	/	/	/	3	2	0	PP4;	VUS
ATAD3A	1	1459282	A	G	c.1027A>G	p.Ser343Gly	5	1.99e-05	0.271	7.17	T	B	N	/	/	/	/	1	1	0	PP4;BP4;	VUS
ATAD3A	1	1454304	C	T	c.448C>T	p.Leu150Phe	7	2.79e-05	0.038	18.28	T	B	N	/	/	/	/	19	1	1	PP4;BS2;BP4;	VUS
ATAD3A	1	1447695	C	T	c.47C>T	p.Ala16Val	/	/	0.171	17	T	B	N	/	/	/	/	3	1	0	PS4;PM2;PP4;BP4;	VUS
ATAD3A	1	1447700	C	T	c.52C>T	p.Pro18Ser	/	/	0.053	18.16	T	B	N	/	/	/	/	7	1	0	PS4;PM2;PP4;BP4;	VUS
ATAD3A	1	1455583	G	A	c.577G>A	p.Ala193Thr	/	/	0.057	18.56	T	B	N	/	/	/	/	0	1	0	PS4;PM2;PP4;BP4;	VUS
OPA1	3	193311189	C	T	c.23C>T	p.Ala8Val	/	/	0.376	23.3	T	B	N	/	/	/	DM?	1	1	1	PM2;PP4;BS2;BP4;	VUS
OPA1	3	193333491	C	T	c.380C>T	p.Pro127Leu	5	1.98891e-05	0.824	26.9	D	D	D	/	/	/	DM?	0	1	0	PP3;PP4;	VUS
OPA1	3	193335076	T	G	c.556+2T>G	p.?	5	1.99763e-05	/	34	/	/	/	SSC	SSC	SSC	DM	2	1	0	PVS1;BS4	VUS
OPA1	3	193360767	G	A	c.1069G>A	p.A375T	9	3.82162e-05	0.836	32	D	P	N	/	/	/	/	9	2	0	PP3;PP4;BS2;	VUS
OPA1	3	193385052	A	G	c.2801A>G	p.Gln952Arg	7	2.97237e-05	0.604	18.15	T	B	N	/	/	/	/	1	1	0	PP4;BP4;	VUS
OPA1	3	193363363	A	G	c.1465A>G	p.Lys507Glu	3	1.27387e-05	0.72	24.7	T	P	D	/	/	/	/	6	1	2	PP4;BS2;	VUS
OPA1	3	193361841	T	C	c.1390T>C	p.Phe464Leu	2	7.97257e-06	0.891	25.1	T	D	D	/	/	/	DM	1	1	0	PS1;	VUS
OPA1	3	193332550	T	C	c.71T>C	p.Ile24Thr	/	/	0.295	22.4	D	B	N	/	/	/	DM?	1	1	0	PS4;PM2;PP4;	VUS
OPA1	3	193332684	C	T	c.205C>T	p.Pro69Ser	/	/	0.231	17.06	T	B	N	/	/	/	DM?	2	1	0	PS4;PM2;PP4;BP4;	VUS
UCHL1	4	41265282	A	G	c.500A>G	p.AsN167Ser	1	3.97735e-06	0.108	23.4	T	B	N	/	/	/	/	1	1	0	PP4;BP4;	VUS
SSBP1	7	141443426	A	G	c.151A>G	p.Lys51Glu	/	/	0.494	23.8	T	B	N	/	/	/	/	0	1	0	PS4;PM2;PP4;BP4;	VUS
DNM1L	12	32866197	C	A	c.511C>A	p.Leu171Ile	3	1.19381e-05	0.584	22.2	D	B	N	/	/	/	/	25	4	0	PP4;	VUS
DNM1L	12	32863906	A	G	c.413A>G	p.Asn138Ser	12	4.24388e-05	0.325	17.26	T	B	N	/	/	/	/	6	1	2	PP4;BS2;BP4;	VUS
DNM1L	12	32854377	G	A	c.131G>A	p.Ser44Asn	/	/	0.431	19.13	T	B	N	/	/	/	/	0	1	0	PS4;PM2;PP4;BP4;	VUS
AFG3L2	18	12353127	T	G	c.1195A>C	p.Asn399His	1	3.98e-06	0.252	22.4	T	B	N	/	/	/	/	0	1	0	PP4;BP4;	VUS
AFG3L2	18	12337420	C	A	c.2095G>T	p.Asp699Tyr	/	/	0.519	25.7	D	P	D	/	/	/	/	1	1	0	PS4;PM2;PP3;PP4;	VUS
AFG3L2	18	12377044	C	T	c.38G>A	p.Gly13Asp	/	/	0.287	18.73	D	B	N	/	/	/	/	0	1	0	PS4;PM2;PP4;	VUS
AFG3L2	18	12371660	C	T	c.145G>A	p.Ala49Thr	/	/	0.188	3.401	T	B	N	/	/	/	/	0	1	0	PS4;PM2;PP4;BP4;	VUS
DNMT1	19	10257188	G	C	c.2685C>G	p.Ser895Arg	1	3.97747e-06	0.31	26.2	D	D	D	/	/	/	/	4	1	0	PP3;PP4;	VUS
OPA3	19	46032580	C	T	c.277G>A	p.Ala93Thr	2	8.00467e-06	0.491	24.4	D	P	D	/	/	/	/	1	1	0	PP3;PP4;	VUS
DNMT1	19	10270713	T	C	c.1022A>G	p.Lys341Arg	1	4.00234e-06	0.143	16.82	T	B	N	/	/	/	/	0	1	0	PP4;BP4;	VUS
DNMT1	19	10270598	T	A	c.1042A>T	p.Thr348Ser	/	/	0.094	14.3	T	B	N	/	/	/	/	0	1	0	PS4;PM2;PP2;PP4;BP4;	VUS
Notes: HGMD = human genome mutation database; DM = damaging mutation; D = damaging; T = tolerated; SSC = splice site changed; P = possibly damaging; VUS = variants with uncertain significance
Reference: Richards CS, Bale S, Bellissimo DB, et al. ACMG recommendations for standards for interpretation and reporting of sequence variations: Revisions 2007. Genet Med. 2008;10(4):294-300. doi:10.1097/GIM.0b013e31816b5cae
