# Supplementary material for: Clinical and genetic landscape of optic atrophy in 826 families: insights from 50 nuclear genes
Source: Brain. 2024 Oct 18;148(5):1604–20. doi: 10.1093/brain/awae324 (PMC12073998; doi:10.1093/brain/awae324)
Supplement: awae324_Supplementary_Data [file awae324_supplementary_data.zip › brain-2024-01629-File013-v2.xlsx]

## Sheet: Sheet1
Table S3. In-house patients with HON-nDNA genes variants
GENE	Transcript.No	Family ID	Patient ID	Patients ID in family	Gender	cDNA variant 1	Protein change 1	cDNA variant 2	Protein change 2	Inheriance	Genotype	Onset pattern	Presumed onset age*	Age at onset	Age at initial visit	BCVA at intial visit			Fundus oculi at first visit			OCT (RNFL thickness)			Visual Field (30-2)			FVEP			Electrophysiology			Other ophthalmological findings		MRI findings	Systematic findings	First Reported
																OD	OS		OD	OS		OD	OS		OD	OS		OD	OS		Rod	Cone		OD	OS
ACO2	NM_001098	F001	P001	II-1	M	c.1517A>T	p.Lys506Met	c.1387G>T	p.Gly463Trp	AR	M+M	insidous onset	42	42	42	0.5	0.8		DPOD	DPOD		DT	DT		-5.38	-3.13		n.d.	n.d.		n.d.	n.d.		n.d.	n.d.	normal	normal	This article
ACO2	NM_001098	F002	P002	II-1	F	c.754G>A	p.Ala252Thr	c.2120T>C	p.Leu707Pro	AR	M+M	Congenital	infant	infant	10	LP	LP		DPOD, ARV, TD, SRD	DPOD, ARV, TD, SRD		n.d.	n.d.		n.d.	n.d.		n.d.	n.d.		n.d.	n.d.		NYS	NYS	n.d.	n.d.	This article
ACO2	NM_001098	F003	P003	II-1	M	c.805G>A	p.Gly269Arg	c.1652G>A	p.Ser551Asn	AR	M+M	insidous onset	n.d.	n.d.	16	0.2	0.1		TP, SP, IP	TP, SP, IP		DT	DT		n.d.	n.d.		PL, DA	PL, DA		n.d.	n.d.		n.d.	n.d.	n.d.	n.d.	This article
ACO2	NM_001098	F004	P004	II-2	F	c.20T>C	p.Leu7Pro	c.1103C>A	p.Ala368Glu	AR	M+M	Congenital	infant	infant	4	LP	LP		DPOD, ARV, TD, SRD	DPOD, ARV, TD, SRD		n.d.	n.d.		n.d.	n.d.		PL	PL		SR	SR		WM	WM	AWMS	DD,Hyp	This article
ACO2	NM_001098	F005	P005	II-1	F	c.666G>A	p.Trp222*	c.1652G>A	p.Ser551Asn	AR	M+T	insidous onset	8	8	12	0.16	0.4		TP	TP		TT, IT, ST	TT, IT, ST		-11.32	-8.18		PL	PL		normal	normal		CA	CA	n.d.	n.d.	This article
ACO2	NM_001098	F006	P006	II-1	F	c.697A>G	p.Lys233Glu	c.1387G>T	p.Gly463Trp	AR	M+M	insidous onset	7	7	7	0.6	0.5		TP	TP		TT	TT		n.d.	n.d.		n.d.	n.d.		n.d.	n.d.		n.d.	n.d.	n.d.	n.d.	This article
ACO2	NM_001098	F007	P007	II-1	M	c.1387G>T	p.Gly463Trp	c.2003G>C	p.Gly668Ala	AR	M+M	Subcute onset	6	6	6	0.2	0.05		TP	TP		TT	TT		n.d.	n.d.		n.d.	n.d.		normal	normal		normal	normal	normal	normal	This article
ACO2	NM_001098	F008	P008	II-2	M	c.11A>G	p.Tyr4Cys	c.11A>G	p.Tyr4Cys	AR	M+M	insidous onset	3	3	3	0.1	0.05		DPOD, ARV, TD, SRD	DPOD, ARV, TD, SRD		n.d.	n.d.		n.d.	n.d.		n.d.	n.d.		n.d.	n.d.		NYS	NYS	n.d.	n.d.	This article
ACO2	NM_001098	F008	P009	II-1	M	c.11A>G	p.Tyr4Cys	c.11A>G	p.Tyr4Cys	AR	M+M	insidous onset	4	4	8	0.02	0.01		DPOD, ARV	DPOD, ARV		n.d.	n.d.		n.d.	n.d.		n.d.	n.d.		n.d.	n.d.		n.d.	n.d.	n.d.	n.d.	This article
AFG3L2	NM_006796	F009	P010	II-1	M	c.1037T>C	p.Leu346Pro	/	/	AD	Missense	insidous onset	45	45	45	0.15	0.15		TP	TP		TT	TT		-3.87	-0.59		n.d.	n.d.		MiR	MiR		n.d.	n.d.	n.d.	n.d.	This article
AFG3L2	NM_006796	F010	P011	II-1	F	c.803T>C	p.Leu268Pro	/	/	AD	Missense	Insidous onset	36	36	37	0.05	0.05		TP	TP		n.d.	n.d.		-10.58	-13.04		PL, DA	PL, DA		n.d.	n.d.		n.d.	n.d.	n.d.	n.d.	This article
AFG3L2	NM_006796	F011	P012	II-1	M	c.1541C>T	p.Pro514Leu	/	/	AD	Missense	insidous onset	2	2	4	FC	FC		DPOD	DPOD		n.d.	n.d.		n.d.	n.d.		n.d.	n.d.		n.d.	n.d.		n.d.	n.d.	n.d.	n.d.	This article
AFG3L2	NM_006796	F012	P013	II-2	F	c.1378G>C	p.Asp460His	/	/	AD	Missense	Congenital	infant	infant	2	n.d.	n.d.		DPOD, ARV	DPOD, ARV		n.d.	n.d.		n.d.	n.d.		n.d.	n.d.		MoR	MoR		WM, NYS	WM, NYS	n.a.	DD, Hyp	This article
AFG3L2	NM_006796	F013	P014	II-1	M	c.1981-1G>A	p.?	/	/	AD	Missense	Insidous onset	58	58	60	0.15	0.15		DPOD	DPOD		n.d.	n.d.		n.d.	n.d.		n.d.	n.d.		n.d.	n.d.		n.d.	n.d.	n.d.	n.d.	This article
AFG3L2	NM_006796	F014	P015	II-1	F	c.1064C>T	p.Thr355Met	/	/	AD	Missense	insidous onset	5	5	6	0.1	0.12		DPOD	DPOD		TT	TT		n.d.	n.d.		n.d.	n.d.		n.d.	n.d.		n.d.	n.d.	n.d.	n.d.	This article
AFG3L2	NM_006796	F015	P016	II-1	M	c.964G>A	p.Glu322Lys	/	/	AD	Missense	Congenital	infant	infant	5	0.1	0.1		TP, SP, IP	TP, SP, IP		TT	TT		n.d.	n.d.		n.d.	n.d.		n.d.	n.d.		n.d.	n.d.	n.d.	n.d.	This article
AFG3L2	NM_006796	F016	P017	II-1	M	c.1402C>T	p.Arg468Cys	/	/	AD	Missense	insidous onset	5	5	8	0.1	0.1		DPOD	DPOD		DT	DT		n.d.	n.d.		n.d.	n.d.		normal	normal		n.d.	n.d.	OA	n.d.	This article
ATAD3A	NM_001170535	F017	P018	II-1	M	c.1235A>C	p.Glu412Ala	/	/	AD	Missense	insidous onset	12	12	13	0.25	0.5		TP	TP		TT	TT		n.d.	n.d.		PL, DA	PL, DA		n.d.	n.d.		n.d.	n.d.	n.d.	n.d.	This article
BTD	NM_001370658.1	F018	P019	II-1	M	c.898A>G	p.Asn300Asp	c.434dup	p.Asp146Argfs*16	AR	M+T	Subcute onset	10	10	23	0.05	0.1		DPOD	DPOD		DT	DT		-17.25	-16.55		PL	PL		normal	normal		n.d.	n.d.	n.d.	n.d.	This article
C12ORF65	NM_001143905	F019	P020	II-2	M	c.368_375del	p.Glu123Alafs*31	c.368_375del	p.Glu123Alafs*31	AR	T+T	Congenital	infant	infant	5	0.05	0.1		TP, ARV	TP, ARV		n.d.	n.d.		n.d.	n.d.		n.d.	n.d.		MoR	MoR		NYS	NYS	n.d.	n.d.	This article
FDXR	NM_024417	F020	P021	II-1	M	c.235C>T	p.Arg79Cys	c.250C>T	p.Pro84Ser	AR	M+M	Congenital	infant	infant	0.5	NLP	NLP		DPOD, ARV	DPOD, ARV		n.d.	n.d.		n.d.	n.d.		n.d.	n.d.		n.d.	n.d.		CA	CA	n.a.	DD, Hyp	This article
FDXR	NM_024417	F021	P022	II-1	F	c.578G>A	p.Arg193His	c.578G>A	p.Arg193His	AR	M+M	Congenital	infant	infant	0.8	NLP	NLP		DPOD, ARV, SRD, SRV	DPOD, ARV, SRD, SRV		n.d.	n.d.		n.d.	n.d.		n.d.	n.d.		SR	SR		NYS	NYS	n.a.	DD	Yi et al. Genes (Basel) 2023
FDXR	NM_024417	F022	P023	II-2	F	c.235C>T	p.Arg79Cys	c.310C>T	p.Arg104Cys	AR	M+M	Congenital	infant	infant	2	NLP	NLP		DPOD, ARV, SRD, SRV	DPOD, ARV, SRD, SRV		n.d.	n.d.		n.d.	n.d.		n.d.	n.d.		SR	SR		NYS	NYS	n.a.	Mental retardation	Yi et al. Genes (Basel) 2023
FDXR	NM_024417	F023	P024	II-1	F	c.400G>A	p.Gly134Arg	c.917G>A	p.Arg306His	AR	M+M	Congenital	infant	infant	1	NLP	NLP		DPOD, ARV, SRD, SRV	DPOD, ARV, SRD, SRV		n.d.	n.d.		n.d.	n.d.		n.d.	n.d.		SR	SR		NYS	NYS	n.a.	DD, Muscle weakness	Yi et al. Genes (Basel) 2023
FDXR	NM_024417	F024	P025	II-1	F	c.463C>T	p.Arg155Trp	c.698A>G	p.Gln233Arg	AR	M+M	Congenital	infant	infant	6	0.05	LP		DPOD, ARV, SRD, SRV	DPOD, ARV, SRD, SRV		n.d.	n.d.		n.d.	n.d.		n.d.	n.d.		n.d.	n.d.		NYS	NYS	n.a.	Muscle weakness	Yi et al. Genes (Basel) 2023
FDXR	NM_024417	F025	P026	II-1	M	c.682C>T	p.Arg228Trp	c.940G>T	p.Val314Leu	AR	M+M	insidous onset	n.d.	n.d.	16	0.1	0.025		DPOD, ARV, SRD, SRV	DPOD, ARV, SRD, SRV		n.d.	n.d.		n.d.	n.d.		n.d.	n.d.		n.d.	n.d.		Nyctalopia	Nyctalopia	n.a.	Hyp	Yi et al. Genes (Basel) 2023
FDXR	NM_024417	F026	P027	II-1	M	c.310C>T	p.Arg104Cys	c.310C>T	p.Arg104Cys	AR	M+M	insidous onset	n.d.	n.d.	19	HM	HM		DPOD, ARV, SRD, SRV	DPOD, ARV, SRD, SRV		n.d.	n.d.		n.d.	n.d.		n.d.	n.d.		n.d.	n.d.		Nyctalopia	Nyctalopia	n.a.	Hyp	Yi et al. Genes (Basel) 2023
FDXR	NM_024417	F027	P028	II-1	M	c.343A>G	p.Arg115Gly	c.974G>A	p.Gly325Asp	AR	M+M	insidous onset	childhood	childhood	12	0.3	0.3		DPOD, ARV, SRD, SRV	DPOD, ARV, SRD, SRV		n.d.	n.d.		n.d.	n.d.		n.d.	n.d.		SR	SR		Nyctalopia,strabismus	Nyctalopia,strabismus	n.a.	Hyp	Yi et al. Genes (Basel) 2023
FDXR	NM_024417	F028	P029	II-1	M	c.695T>C	p.Leu232Pro	c.823C>T	p.Arg275Trp	AR	M+M	Subcute onset	5	5	6	0.03	LP		DPOD, ARV, SRD, SRV	DPOD, ARV, SRD, SRV		n.d.	n.d.		n.d.	n.d.		n.d.	n.d.		SR	SR		NYS	NYS	n.a.	Hyp	Yi et al. Genes (Basel) 2023
FDXR	NM_024417	F029	P030	II-1	F	c.310C>T	p.Arg104Cys	c.1194G>T	p.Trp398Cys	AR	M+M	Subcute onset	3	3	4	0.2	0.25		DPOD, ARV, SRD, SRV	DPOD, ARV, SRD, SRV		n.d.	n.d.		n.d.	n.d.		n.d.	n.d.		n.d.	n.d.		Nyctalopia	Nyctalopia	n.a.	Hyp	Yi et al. Genes (Basel) 2023
FDXR	NM_024417	F030	P031	II-1	M	c.235C>T	p.Arg79Cys	c.940G>T	p.Val314Leu	AR	M+M	insidous onset	childhood	childhood	7	HM	0.04		DPOD, ARV, SRD	DPOD, ARV, SRD		n.d.	n.d.		n.d.	n.d.		n.d.	n.d.		SR	SR		n.d.	n.d.	n.a.	Hyp	Yi et al. Genes (Basel) 2023
FDXR	NM_024417	F031	P032	II-1	F	c.235C>T	p.Arg79Cys	c.940G>T	p.Val314Leu	AR	M+M	insidous onset	3	3	5	0.08	0.06		DPOD, ARV, SRD	DPOD, ARV, SRD		n.d.	n.d.		n.d.	n.d.		n.d.	n.d.		MoR	MoR		n.d.	n.d.	n.a.	Hyp	Yi et al. Genes (Basel) 2023
IBA57	NM_001010867	F032	P033	II-1	M	c.782T>C	p.Ile261Thr	c.782T>C	p.Ile261Thr	AR	M+M	Subcute onset	13	13	14	0.1	HM		DPOD	DPOD		n.d.	n.d.		n.d.	n.d.		n.d.	n.d.		n.d.	n.d.		n.d.	n.d.	n.d.	n.d.	This article
IBA57	NM_001010867	F033	P034	II-1	F	c.274_275del	p.Ala94Glyfs*15	c.473G>C	p.Arg158Pro	AR	M+T	insidous onset	4	4	6.5	0.15	0.15		TP, IP	TP, IP		DT	DT		-7.38	-5.61		n.d.	n.d.		MiR	MiR		n.d.	Strabismus	normal	n.d.	This article
MCAT	NM_014507	F034	P035	II-1	F	c.242T>G	p.Leu81Arg	c.690C>G	p.Tyr230*	AR	M+T	Subcute onset	6	6	10	0.2	0.2		TP	TP		TT	TT		n.d.	n.d.		PL	PL		n.d.	n.d.		n.d.	n.d.	normal	n.d.	This article
NBAS	NM_015909	F035	P036	II-2	M	c.7041_7043del	p.Leu2348del	c.3759del	p.Thr1254Hisfs*16	AR	M+T	Congenital onset	infant	infant	6	FC	0.05		DPOD, ARV	DPOD, ARV		n.d.	n.d.		n.d.	n.d.		n.d.	n.d.		n.d.	n.d.		n.d.	n.d.	n.d.	n.d.	This article
NBAS	NM_015909	F035	P037	II-1	F	c.7041_7043del	p.Leu2348del	c.3759del	p.Thr1254Hisfs*16	AR	M+T	Congenital onset	infant	infant	10	0.01	0.1		DPOD, TD	DPOD,TD		n.d.	n.d.		n.d.	n.d.		n.d.	n.d.		n.d.	n.d.		n.d.	n.d.	n.d.	n.d.	This article
NDUFA10	NM_004544	F036	P038	II-1	M	c.404T>C	p.Leu135Ser	c.1090_1110del	p.364_370del	AR	M+M	Subcute onset	5	5	6	NLP	0.2		DPOD	TP, SP, IP		DT	TT		n.d.	n.d.		n.d.	n.d.		n.d.	n.d.		n.d.	n.d.	n.d.	n.d.	This article
NDUFAF5	NM_024120	F037	P040	II-2	M	c.836T>G	p.Met279Arg	c.836T>G	p.Met279Arg	AR	M+M	Acute onset	11	11	15	0.03	0.04		Optic disc edema	Optic disc edema		Thickening	Thickening		n.d.	n.d.		n.d.	n.d.		n.d.	n.d.		n.d.	n.d.	n.d.	n.d.	Xu et al. Mol Genet Genomics 2021
NDUFAF5	NM_024120	F037	P039	II-1	M	c.836T>G	p.Met279Arg	c.836T>G	p.Met279Arg	AR	M+M	Acute onset	11	11	15	0.01	LP		Optic disc edema	Optic disc edema		Thickening	Thickening		n.d.	n.d.		n.d.	n.d.		normal	normal		n.d.	n.d.	n.d.	n.d.	Xu et al. Mol Genet Genomics 2021
NDUFS1	NM_005006	F038	P041	II-1	M	c.473G>A	p.Arg158His	c.413A>C	p.Asp138Ala	AR	M+M	Subcute onset	5	5	5	0.04	1		TP	Normal		TT	Normal		n.d.	n.d.		n.d.	n.d.		n.d.	n.d.		n.d.	n.d.	OA	n.d.	This article
NDUFS1	NM_005006	F039	P042	II-1	F	c.197A>T	p.His66Leu	c.1368_1377del	p.Ser457Ilefs*7	AR	M+T	Acute onset	29	29	29	0.025	0.05		Optic disc edema	Optic disc edema		Thickening	Thickening		n.d.	n.d.		n.d.	n.d.		n.d.	n.d.		n.d.	n.d.	n.d.	Optic nerve edema	This article
NR2F1	NM_005654	F040	P043	II-1	F	c.444dup	p.Val149Serfs*248	/	/	AD	Truncation	Congenital onset	infant	infant	6	0.16	0.32		TP	TP		TT	TT		n.d.	n.d.		PL	PL		MoR	normal		n.d.	n.d.	normal	n.d.	This article
NR2F1	NM_005654	F041	P044	II-1	F	c.1066dup	p.Val356Glyfs*41	/	/	AD	Truncation	insidous onset	12	12	15	0.8	0.8		TP	TP		TT	TT		n.d.	n.d.		n.d.	n.d.		n.d.	n.d.		n.d.	n.d.	n.d.	n.d.	This article
NR2F1	NM_005654	F042	P045	II-1	M	c.529del	p.Asp177Thrfs*180	/	/	AD	Truncation	insidous onset	6	6	7	0.05	0.1		TP	TP		n.d.	n.d.		n.d.	n.d.		PL	PL		MiR	MiR		n.d.	n.d.	OA	n.d.	This article
OPA1	NM_015560	F043	P046	II-1	F	c.2255T>C	p.Leu752Pro	/	/	AD	Missense	insidous onset	9	9	10	0.1	0.1		TP, SP, IP	TP, SP, IP		DT	DT		-7.17	-8.52		PL	PL		normal	normal		n.d.	n.d.	n.d.	n.d.	Xu et al. Mol Genet Genomics 2021
OPA1	NM_015560	F044	P047	II-1	F	c.870+1G>A	p.?	/	/	AD	Truncation	insidous onset	n.d.	n.d.	16	0.2	0.15		DPOD	DPOD		DT	DT		-3.01	-3.92		n.d.	n.d.		n.d.	n.d.		n.d.	n.d.	n.d.	n.d.	This article
OPA1	NM_015560	F045	P048	II-1	M	c.2708_2711del	p.Val903GlyfsTer3	/	/	AD	Truncation	insidous onset	3	3	6	0.4	0.4		TP, IP	TP, IP		TT, IT	TT, IT		n.d.	n.d.		n.d.	n.d.		normal	normal		n.d.	n.d.	n.d.	n.d.	Chen et al. Mol Vis 2013
OPA1	NM_015560	F046	P049	II-1	F	c.2119G>T	p.Glu725*	/	/	AD	Truncation	insidous onset	12	12	24	0.3	0.3		TP	TP		n.d.	n.d.		n.d.	n.d.		PL, DA	PL, DA		n.d.	n.d.		n.d.	n.d.	n.d.	n.d.	This article
OPA1	NM_015560	F047	P050	II-1	M	c.991_992del	p.Leu331GlufsTer2	/	/	AD	Truncation	insidous onset	7	7	7	0.5	0.25		DPOD	DPOD		n.d.	n.d.		-5.73	-8.77		PL, DA	PL, DA		n.d.	n.d.		n.d.	n.d.	n.d.	n.d.	This article
OPA1	NM_015560	F048	P051	II-1	F	c.112C>T	p.Arg38*	/	/	AD	Truncation	insidous onset	n.d.	n.d.	25	0.3	0.2		TP	TP		TT	TT		-11.7	n.d.		PL, DA	PL, DA		n.d.	n.d.		n.d.	n.d.	normal	n.d.	This article
OPA1	NM_015560	F049	P052	II-1	M	c.1776A>C	p.Glu592Asp	/	/	AD	Missense	insidous onset	13	13	27	0.25	0.25		TP	TP, SP		TT	TT		n.d.	n.d.		PL	PL		n.d.	n.d.		n.d.	n.d.	n.d.	n.d.	This article
OPA1	NM_015560	F050	P053	II-1	M	c.2239_2243del	p.Phe747Glyfs*12	/	/	AD	Truncation	insidous onset	25	25	27	0.1	0.3		TP	TP		DT	TT, IT		n.d.	n.d.		PL, DA	PL, DA		n.d.	n.d.		n.d.	n.d.	n.d.	n.d.	This article
OPA1	NM_015560	F051	P054	II-1	M	c.2136_2137del	p.His712Glnfs*4	/	/	AD	Truncation	insidous onset	8	8	10	0.3	0.25		TP	DPOD		n.d.	n.d.		n.d.	n.d.		n.d.	n.d.		n.d.	n.d.		n.d.	n.d.	n.d.	n.d.	This article
OPA1	NM_015560	F052	P055	II-1	M	c.2818+1G>A	p.?	/	/	AD	Truncation	insidous onset	n.d.	n.d.	33	0.25	0.25		TP, SP, IP	TP, SP, IP		DT	DT		-1.81	-4.15		n.d.	n.d.		n.d.	n.d.		n.d.	n.d.	n.d.	n.d.	This article
OPA1	NM_015560	F053	P056	II-1	M	c.1780T>C	p.Phe594Leu	/	/	AD	Missense	insidous onset	5	5	5	0.1	0.1		DPOD	DPOD		DT	DT		n.d.	n.d.		n.d.	n.d.		n.d.	n.d.		n.d.	n.d.	n.d.	n.d.	This article
OPA1	NM_015560	F054	P057	II-1	M	c.2819-2A>C	p.?	/	/	AD	Truncation	insidous onset	10	10	10	0.4	0.32		TP, SP, IP	TP, SP, IP		TT, IT	TT, IT		-2.19	-5.29		n.d.	n.d.		n.d.	n.d.		n.d.	n.d.	n.d.	n.d.	This article
OPA1	NM_015560	F055	P058	II-1	M	c.1184T>G	p.Val395Gly	/	/	AD	Missense	insidous onset	1	1	2	n.d.	n.d.		DPOD	DPOD		n.d.	n.d.		n.d.	n.d.		n.d.	n.d.		n.d.	n.d.		NYS	NYS	n.d.	n.d.	Xu et al. Mol Genet Genomics 2021
OPA1	NM_015560	F056	P059	II-1	M	c.2855delT	p. Phe952Serfs*16	/	/	AD	Truncation	insidous onset	infant	infant	6	0.02	0.02		DPOD	DPOD		n.d.	DT		-13.31	-11.35		PL	PL		normal	normal		n.d.	n.d.	n.d.	n.d.	Xu et al. Mol Genet Genomics 2021
OPA1	NM_015560	F057	P060	II-1	M	c.1313A>G	p.Asp438Gly	/	/	AD	Missense	insidous onset	7	7	9	0.1	0.1		DPOD	DPOD		DT	DT		n.d.	n.d.		PL	PL		n.d.	n.d.		n.d.	n.d.	n.d.	n.d.	Xu et al. Mol Genet Genomics 2021
OPA1	NM_015560	F058	P061	II-1	M	c.1569del	p.Gln524Argfs*6	/	/	AD	Truncation	insidous onset	infant	infant	4	0.03	0.02		DPOD	DPOD		DT	DT		n.d.	n.d.		DA	DA		MoR	MoR		n.d.	n.d.	normal	n.d.	This article
OPA1	NM_015560	F059	P062	II-1	M	c.1172T>G	p.Leu391Arg	/	/	AD	Missense	insidous onset	5	5	5	0.3	0.25		DPOD	DPOD		n.d.	n.d.		n.d.	n.d.		n.d.	n.d.		n.d.	n.d.		n.d.	n.d.	n.d.	n.d.	Xu et al. Mol Genet Genomics 2021
OPA1	NM_015560	F060	P063	II-1	F	c.870+1G>A	p.?	/	/	AD	Truncation	insidous onset	6	6	10	0.2	0.15		DPOD	DPOD		DT	DT		-8.29	-9.52		PL	PL		normal	normal		n.d.	n.d.	normal	n.d.	This article
OPA1	NM_015560	F061	P065	I-2	M	c.984+1G>A	p.?	/	/	AD	Truncation	insidous onset	childhood	n.d.	28	0.06	0.06		DPOD	DPOD		DT	TT, ST, IT		-8.18	-9.49		n.d.	n.d.		n.d.	n.d.		n.d.	n.d.	n.d.	n.d.	Xu et al. Mol Genet Genomics 2021
OPA1	NM_015560	F061	P064	II-1	F	c.984+1G>A	p.?	/	/	AD	Truncation	insidous onset	childhood	congenital	6	n.d.	n.d.		DPOD	DPOD		DT	TT, ST, IT		n.d.	n.d.		n.d.	n.d.		MiR	MiR		n.d.	n.d.	n.d.	n.d.	Xu et al. Mol Genet Genomics 2021
OPA1	NM_015560	F062	P066	II-1	M	c.2354A>G	p.Glu785Arg	/	/	AD	Missense	insidous onset	1	1	5	0.2	0.15		TP, SP, IP	TP, SP, IP		n.d.	n.d.		n.d.	n.d.		n.d.	n.d.		n.d.	n.d.		hypochromatopsia	hypochromatopsia	normal	n.d.	Xu et al. Mol Genet Genomics 2021
OPA1	NM_015560	F063	P067	II-1	F	c.869G>A	p.Arg290Gln	/	/	AD	Missense	insidous onset	9	9	11	0.2	0.2		TP, SP, IP	TP, SP, IP		DT	DT		n.d.	n.d.		n.d.	n.d.		n.d.	n.d.		n.d.	n.d.	n.d.	n.d.	Xu et al. Mol Genet Genomics 2021
OPA1	NM_015560	F064	P068	II-1	M	c.869G>A	p.Arg290Gln	/	/	AD	Missense	insidous onset	n.d.	n.d.	23	0.04	0.08		DPOD	DPOD		DT	DT		-23.96	-15.65		n.d.	n.d.		n.d.	n.d.		n.d.	n.d.	n.d.	n.d.	Xu et al. Mol Genet Genomics 2021
OPA1	NM_015560	F065	P069	II-1	M	c.2569C>T	p.Arg857*	/	/	AD	Truncation	insidous onset	n.d.	13	13	0.2	0.2		TP, IP	TP, IP		TT, IT	DT		n.d.	n.d.		n.d.	n.d.		n.d.	n.d.		n.d.	n.d.	n.d.	n.d.	Xu et al. Mol Genet Genomics 2021
OPA1	NM_015560	F066	P070	II-1	M	c.1316G>T	p.Gly457Val	/	/	AD	Missense	insidous onset	6	6	6	0.5	0.4		TP, SP, IP	TP, SP, IP		DT	DT		n.d.	n.d.		PL, DA	PL, DA		n.d.	n.d.		n.d.	n.d.	n.d.	n.d.	Xu et al. Mol Genet Genomics 2021
OPA1	NM_015560	F067	P071	II-1	M	c.2708-2_2709del	p.?	/	/	AD	Truncation	insidous onset	10	10	12	0.4	0.5		DPOD	DPOD		#N/A	DT		n.d.	n.d.		n.d.	n.d.		n.d.	n.d.		n.d.	n.d.	n.d.	n.d.	Xu et al. Mol Genet Genomics 2021
OPA1	NM_015560	F068	P072	II-1	M	c.1277T>A	p.Met426Lys	/	/	AD	Missense	insidous onset	12	12	27	0.2	0.15		TP	TP		TT, ST, IT	TT, ST, IT		-9.1	-9.89		n.d.	n.d.		n.d.	n.d.		n.d.	n.d.	n.d.	n.d.	Xu et al. Mol Genet Genomics 2021
OPA1	NM_015560	F069	P073	II-1	M	c.331G>A	p.Gly111Ser	/	/	AD	Missense	insidous onset	9	9	9	0.12	0.4		TP	TP		n.d.	n.d.		n.d.	n.d.		n.d.	n.d.		n.d.	n.d.		n.d.	n.d.	n.d.	n.d.	Xu et al. Mol Genet Genomics 2021
OPA1	NM_015560	F070	P074	II-1	M	c.2496+3A>C	p.?	/	/	AD	Truncation	insidous onset	5	5	6	0.2	0.1		TP	TP		TT, IT	TT		-2.26	-2.16		n.d.	n.d.		n.d.	n.d.		n.d.	n.d.	n.d.	n.d.	Xu et al. Mol Genet Genomics 2021
OPA1	NM_015560	F071	P075	II-1	M	c.59_60del	p.His20fs	/	/	AD	Truncation	insidous onset	4	4	8	0.3	0.2		TP	TP		TT	TT		n.d.	n.d.		n.d.	n.d.		n.d.	n.d.		n.d.	n.d.	n.d.	n.d.	Xu et al. Mol Genet Genomics 2021
OPA1	NM_015560	F072	P076	II-1	M	c.2569C>T	p.Arg857*	/	/	AD	Truncation	insidous onset	6	6	8	0.25	0.3		TP	TP		TT, IT	TT, IT		-3.84	-3.03		n.d.	n.d.		normal	normal		n.d.	n.d.	optic atrophy	n.d.	Xu et al. Mol Genet Genomics 2021
OPA1	NM_015560	F073	P077	II-1	M	c.1141A>T	p.Thr381Ser	/	/	AD	Missense	insidous onset	n.d.	7	7	0.6	0.6		TP	TP		n.d.	n.d.		n.d.	n.d.		n.d.	n.d.		n.d.	n.d.		n.d.	n.d.	n.d.	n.d.	This article
OPA1	NM_015560	F073	P078	I-2	F	c.1141A>T	p.Thr381Ser	/	/	AD	Missense	insidous onset	11	11	28	0.07	0.06		DPOD	DPOD		DT	DT		-7.27	-8.54		n.d.	n.d.		n.d.	n.d.		n.d.	n.d.	n.d.	n.d.	This article
OPA1	NM_015560	F074	P079	II-1	M	c.1212+2dup	p.?	/	/	AD	Truncation	insidous onset	6	6	21	0.07	0.07		TP, SP, IP	TP, SP, IP		DT	DT		n.d.	n.d.		n.d.	n.d.		n.d.	n.d.		n.d.	n.d.	n.d.	n.d.	Xu et al. Mol Genet Genomics 2021
OPA1	NM_015560	F075	P080	II-1	M	c.985-1G>C	p.?	c.2649A>G	p.Ile883Met	AR	M+T	insidous onset	5	5	7	0.15	0.15		TP	TP		DT	DT		n.d.	n.d.		PL, DA	PL, DA		n.d.	n.d.		n.d.	n.d.	n.d.	n.d.	This article
OPA1	NM_015560	F076	P081	II-1	M	c.1212+5G>A	p.?	/	/	AD	Truncation	insidous onset	7	7	9	0.25	0.2		DPOD	DPOD		DT	TT, IT		n.d.	n.d.		n.d.	n.d.		n.d.	n.d.		n.d.	n.d.	n.d.	n.d.	This article
OPA1	NM_015560	F077	P082	II-1	M	c.2047C>T	p.Arg683Cys	c.2818+6T>C	/	AD	M+T	insidous onset	4	4	19	0.06	0.06		DPOD	DPOD		DT	DT		-11.07	-9.89		DA	DA		normal	normal		n.d.	n.d.	n.d.	n.d.	Xu et al. Mol Genet Genomics 2021
OPA1	NM_015560	F078	P083	II-1	M	c.1402A>G	p.Lys468Glu	/	/	AD	Missense	insidous onset	n.d.	5	5	0.1	0.1		DPOD	TP, SP, IP		DT	DT		n.d.	n.d.		n.d.	n.d.		n.d.	n.d.		n.d.	n.d.	n.d.	n.d.	Xu et al. Mol Genet Genomics 2021
OPA1	NM_015560	F079	P084	II-1	M	c.1313A>G	p.Asp438Gly	/	/	AD	Missense	insidous onset	6	6	19	0.01	0.01		DPOD	DPOD		DT	DT		n.d.	n.d.		n.d.	n.d.		n.d.	n.d.		n.d.	n.d.	n.d.	n.d.	Xu et al. Mol Genet Genomics 2021
OPA1	NM_015560	F080	P085	II-1	F	c.896C>G	p.Ala299Gly	/	/	AD	Missense	insidous onset	infant	infant	7	0.8	NLP		TP	DPOD		n.d.	n.d.		n.d.	n.d.		n.d.	n.d.		n.d.	n.d.		n.d.	Strabismus	n.d.	n.d.	This article
OPA1	NM_015560	F081	P086	II-1	F	c.1769G>A	p.Arg590Gln	c.2645G>A	p.Arg882His	AR	M+M	insidous onset	infant	infant	3	n.d.	n.d.		DPOD	DPOD		n.d.	n.d.		n.d.	n.d.		n.d.	n.d.		MoR	SerR		NYS	NYS	n.d.	DD; pes cavus	This article
OPA1	NM_015560	F082	P087	II-1	F	c.1212+1G>A	p.?	/	/	AD	Truncation	insidous onset	congenital	congenital	6	0.12	0.07		TP	TP		n.d.	n.d.		-9.83	-10.46		DA	DA		n.d.	n.d.		n.d.	n.d.	normal	n.d.	Xu et al. Mol Genet Genomics 2021
OPA1	NM_015560	F083	P088	II-1	M	c.112C>T	p.Arg38*	/	/	AD	Truncation	insidous onset	n.d.	7	7	0.7	0.7		TP	TP		TT	TT		-6.42	-5.23		normal	normal		n.d.	n.d.		n.d.	n.d.	n.d.	n.d.	Xu et al. Mol Genet Genomics 2021
OPA1	NM_015560	F084	P089	II-1	M	c.985-2A>T	p.?	/	/	AD	Truncation	insidous onset	n.d.	n.d.	33	0.2	0.2		TP	TP		n.d.	n.d.		n.d.	n.d.		PL	PL		n.d.	n.d.		n.d.	n.d.	n.d.	n.d.	This article
OPA1	NM_015560	F085	P090	II-1	M	c.2707G>A	p.Val903Ile	/	/	AD	Missense	insidous onset	10	10	12	0.25	0.16		TP	TP		n.d.	n.d.		-3.91	-7.82		n.d.	n.d.		MiR	MiR		n.d.	n.d.	n.d.	n.d.	This article
OPA1	NM_015560	F086	P091	II-1	M	c.2613+1G>A	p.?	/	/	AD	Truncation	insidous onset	6	6	13	0.12	0.12		TP, SP, IP	TP, SP, IP		n.d.	n.d.		n.d.	n.d.		PL, DA	PL, DA		n.d.	n.d.		n.d.	n.d.	n.d.	n.d.	This article
OPA1	NM_015560	F087	P092	II-1	M	c.2660T>C	p.Leu887Pro	/	/	AD	Missense	insidous onset	n.d.	10	10	0.2	0.2		TP	TP		n.d.	n.d.		n.d.	n.d.		PL, DA	PL, DA		normal	normal		n.d.	n.d.	n.d.	n.d.	This article
OPA1	NM_015560	F088	P093	II-1	M	c.1724A>C	p.Glu575Ala	/	/	AD	Missense	insidous onset	n.d.	5	5	0.07	0.07		DPOD	DPOD		n.d.	n.d.		n.d.	n.d.		n.d.	n.d.		n.d.	n.d.		n.d.	n.d.	n.d.	n.d.	This article
OPA1	NM_015560	F089	P094	II-1	F	c.869G>A	p.Arg290Gln	/	/	AD	Missense	insidous onset	8	8	18	0.1	HM		DPOD	DPOD		n.d.	n.d.		n.d.	n.d.		n.d.	n.d.		n.d.	n.d.		Strabismus	Strabismus	n.d.	n.d.	This article
OPA1	NM_015560	F090	P095	II-1	F	c.894T>G	p.Ser298Arg	/	/	AD	Missense	insidous onset	n.d.	5	5	HM	0.05		DPOD	DPOD		n.d.	n.d.		n.d.	n.d.		n.d.	n.d.		n.d.	n.d.		n.d.	Strabismus	n.d.	n.d.	This article
OPA1	NM_015560	F091	P096	II-1	F	c.2819-2A>C	p.?	/	/	AD	Truncation	insidous onset	n.d.	6	6	0.2	0.1		TP	TP		n.d.	n.d.		n.d.	n.d.		n.d.	n.d.		n.d.	n.d.		n.d.	n.d.	n.d.	n.d.	This article
OPA1	NM_015560	F092	P097	II-1	M	c.1357dup	p.Ser453Lysfs*35	/	/	AD	Truncation	insidous onset	6	6	10	0.15	0.15		TP	TP		TT, IT	TT, IT		n.d.	n.d.		n.d.	n.d.		n.d.	n.d.		n.d.	n.d.	n.d.	n.d.	This article
OPA1	NM_015560	F093	P098	II-1	M	c.2708_2711del	p.Val903GlyfsTer3	/	/	AD	Truncation	insidous onset	n.d.	n.d.	30	0.3	0.2		TP, SP, IP	TP, SP, IP		TT, IT	TT, IT		n.d.	n.d.		n.d.	n.d.		n.d.	n.d.		n.d.	n.d.	n.d.	n.d.	This article
OPA1	NM_015560	F094	P099	II-1	M	c.1409A>G	p.Asp470Gly	/	/	AD	Missense	insidous onset	6	6	16	0.5	0.05		DPOD	DPOD		DT	DT		n.d.	n.d.		n.d.	n.d.		n.d.	n.d.		n.d.	n.d.	n.d.	n.d.	This article
OPA1	NM_015560	F095	P100	II-1	M	c.2870del	p.His957Leufs*11	/	/	AD	Truncation	insidous onset	7	7	7	0.3	0.4		TP, IP	TP, IP		TT, IT	TT, IT		n.d.	n.d.		normal	PL		n.d.	n.d.		n.d.	n.d.	n.d.	n.d.	This article
OPA1	NM_015560	F096	P101	II-1	M	c.724G>T	p.Glu242*	/	/	AD	Truncation	insidous onset	23	23	24	0.2	0.2		TP	TP		TT, IT	TT, IT		-11.51	-11.42		PL, DA	PL, DA		n.d.	n.d.		n.d.	n.d.	n.d.	n.d.	This article
OPA1	NM_015560	F097	P102	II-1	M	c.1292C>A	p.Ala431Asp	/	/	AD	Missense	insidous onset	6	6	6	0.06	0.2		TP, IP	TP, IP		TT, IT	TT, IT		n.d.	n.d.		n.d.	n.d.		n.d.	n.d.		n.d.	n.d.	n.d.	n.d.	This article
OPA1	NM_015560	F098	P103	II-1	F	c.869G>A	p.Arg290Gln	/	/	AD	Missense	insidous onset	n.d.	n.d.	14	0.1	0.1		DPOD	DPOD		n.d.	n.d.		n.d.	n.d.		n.d.	n.d.		n.d.	n.d.		n.d.	n.d.	n.d.	n.d.	This article
OPA1	NM_015560	F099	P104	II-1	M	c.2819-2A>C	p.?	/	/	AD	Truncation	insidous onset	n.d.	n.d.	29	0.5	0.5		TP, IP	TP, IP		TT, IT	TT, IT		n.d.	n.d.		n.d.	n.d.		n.d.	n.d.		n.d.	n.d.	n.d.	n.d.	This article
OPA1	NM_015560	F100	P105	I-2	F	c.2818+1G>A	p.?	/	/	AD	Truncation	insidous onset	n.d.	30	30	0.4	0.3		TP	TP		TT, IT	TT, IT		-2.07	-4.2		PL	PL		MiR	MiR		n.d.	n.d.	n.d.	n.d.	This article
OPA1	NM_015560	F100	P106	II-1	M	c.2818+1G>A	p.?	/	/	AD	Truncation	insidous onset	5	5	11	0.3	0.3		TP	TP		TT, IT	TT, IT		-2.07	-4.2		PL	PL		MiR	MiR		n.d.	n.d.	n.d.	n.d.	This article
OPA1	NM_015560	F101	P107	II-1	M	c.2496+2T>C	p.?	/	/	AD	Truncation	insidous onset	6	6	17	0.05	0.04		DPOD	DPOD		n.d.	n.d.		n.d.	n.d.		n.d.	n.d.		normal	MiR		Strabismus	Strabismus	n.d.	n.d.	This article
OPA1	NM_015560	F102	P108	II-1	F	c.381_382insTAG	p.Asp128*	/	/	AD	Truncation	insidous onset	33	33	36	0.3	0.3		TP, IP	TP, IP		TT, IT	TT, IT		-4.86	-4.87		PL, DA	PL, DA		normal	normal		n.d.	n.d.	n.d.	n.d.	This article
OPA1	NM_015560	F103	P109	II-1	M	c.871-2A>T	p.?	/	/	AD	Truncation	insidous onset	12	12	30	0.12	0.16		TP, IP	TP, IP		n.d.	n.d.		n.d.	n.d.		n.d.	n.d.		n.d.	n.d.		n.d.	n.d.	n.d.	n.d.	This article
OPA1	NM_015560	F104	P110	II-1	M	c.1402A>G	p.Lys468Glu	/	/	AD	Missense	insidous onset	3	3	18	0.05	0.05		TP, IP	TP, IP		TT, IT	TT, IT		n.d.	n.d.		MiR	MiR		normal	normal		n.d.	n.d.	optic atrophy	n.d.	This article
OPA1	NM_015560	F105	P111	II-1	M	c.1886C>G	p.Ser629*	/	/	AD	Truncation	insidous onset	congenital	congenital	18	0.1	0.1		DPOD	DPOD		n.d.	n.d.		n.d.	n.d.		n.d.	n.d.		n.d.	n.d.		n.d.	n.d.	n.d.	n.d.	This article
OPA1	NM_015560	F106	P112	II-1	M	c.1313-2A>C	p.?	/	/	AD	Truncation	insidous onset	9	9	10	0.3	0.3		TP	TP		TT	TT		-4.33	-5.44		n.d.	n.d.		n.d.	n.d.		n.d.	n.d.	n.d.	n.d.	This article
OPA1	NM_015560	F107	P113	II-1	M	c.1202G>A	p.Gly401Asp	/	/	AD	Missense	insidous onset	6	6	17	0.1	0.075		DPOD	DPOD		DT	DT		-9.31	-13.5		PL, DA	PL, DA		n.d.	n.d.		n.d.	n.d.	n.d.	n.d.	This article
OPA1	NM_015560	F108	P114	II-1	M	c.2819-2A>C	p.?	/	/	AD	Truncation	insidous onset	4	4	7	0.25	0.2		TP, IP	TP, IP		TT, NT, IT	TT, ST, IT		n.d.	n.d.		n.d.	n.d.		n.d.	n.d.		n.d.	n.d.	n.d.	n.d.	This article
OPA1	NM_015560	F109	P115	II-1	F	c.1331A>G	p.Glu444Gly	/	/	AD	Missense	insidous onset	n.d.	n.d.	18	0.03	0.02		DPOD	DPOD		DT	DT		-27.08	-25.67		n.d.	n.d.		n.d.	n.d.		n.d.	n.d.	n.d.	n.d.	This article
OPA1	NM_015560	F110	P116	II-1	M	c.1778T>C	p.Leu593Pro	/	/	AD	Missense	insidous onset	congenital	congenital	30	0.05	0.06		DPOD	DPOD		DT	DT		n.d.	n.d.		n.d.	n.d.		n.d.	n.d.		NYS	NYS	n.d.	n.d.	This article
OPA1	NM_015560	F110	P117	II-2	M	c.1778T>C	p.Leu593Pro	/	/	AD	Missense	insidous onset	1	1	26	0.04	0.06		DPOD	DPOD		DT	DT		n.d.	n.d.		n.d.	n.d.		n.d.	n.d.		NYS	NYS	n.d.	n.d.	This article
OPA1	NM_015560	F111	P118	II-1	M	c.869G>A	p.Arg290Gln	/	/	AD	Missense	insidous onset	6	6	39	0.07	0.05		DPOD	DPOD		n.d.	n.d.		n.d.	n.d.		n.d.	n.d.		n.d.	n.d.		n.d.	n.d.	n.d.	n.d.	This article
OPA1	NM_015560	F112	P119	II-1	M	c.931G>C	p.Ala311Pro	/	/	AD	Missense	insidous onset	infant	infant	3	n.d.	n.d.		DPOD	DPOD		n.d.	n.d.		n.d.	n.d.		n.d.	n.d.		n.d.	n.d.		n.d.	n.d.	n.d.	n.d.	This article
OPA1	NM_015560	F113	P120	II-1	M	c.1770+1G>A	p.?	/	/	AD	Truncation	insidous onset	2	2	4	0.16	0.2		TP	TP		n.d.	n.d.		n.d.	n.d.		n.d.	n.d.		n.d.	n.d.		n.d.	n.d.	n.d.	n.d.	This article
OPA1	NM_015560	F114	P121	II-1	M	c.2167-1del	p.?	/	/	AD	Truncation	insidous onset	n.d.	6	6	0.1	0.08		TP, IP	TP, IP		TT, IT	TT, IT		n.d.	n.d.		n.d.	n.d.		n.d.	n.d.		n.d.	n.d.	n.d.	n.d.	This article
OPA1	NM_015560	F115	P122	II-1	M	c.2819-2A>C	p.?	/	/	AD	Truncation	insidous onset	3	3	23	0.12	0.1		TP, IP	TP, IP		TT, ST, IT	TT, ST, IT		-13.65	-8.98		PL, DA	PL, DA		n.d.	n.d.		n.d.	n.d.	n.d.	n.d.	This article
OPA1	NM_015560	F116	P123	II-1	M	c.1313A>T	p.Asp438Val	/	/	AD	Missense	insidous onset	21	21	28	0.16	0.2		TP, IP	TP, IP		TT, ST, IT	TT, ST, IT		n.d.	n.d.		n.d.	n.d.		n.d.	n.d.		n.d.	n.d.	n.d.	n.d.	This article
OPA1	NM_015560	F117	P124	II-1	M	c.703C>T	p.Arg235*	c.1136C>T	p.Pro379Leu	AR	M+M	insidous onset	4	4	23	FC	FC		DPOD	DPOD		DT	DT		n.d.	n.d.		n.d.	n.d.		n.d.	n.d.		n.d.	n.d.	n.d.	n.d.	This article
OPA1	NM_015560	F118	P125	II-1	M	c.1129G>A	p.Val377Ile	c.2818+3G>T	p.?	AD	M+T	insidous onset	infant	infant	5	FC	FC		DPOD	DPOD		n.d.	n.d.		n.d.	n.d.		n.d.	n.d.		n.d.	n.d.		n.d.	n.d.	n.d.	n.d.	This article
OPA1	NM_015560	F119	P126	II-1	M	c.2537dup	p.Leu846PhefsTer9移码突变	/	/	AD	Truncation	insidous onset	n.d.	9	9	0.25	0.25		TP	TP		TT	TT		n.d.	n.d.		n.d.	n.d.		n.d.	n.d.		n.d.	n.d.	n.d.	n.d.	This article
OPA1	NM_015560	F120	P127	II-1	F	c.339C>G	p.Tyr113*	/	/	AD	Truncation	insidous onset	congenital	congenital	7	0.05	0.03		DPOD	DPOD		n.d.	n.d.		-1.45	-1.81		n.d.	n.d.		n.d.	n.d.		CA	CA	n.d.	n.d.	This article
OPA1	NM_015560	F121	P129	II-1	F	c.892A>C	p.Ser298Arg	/	/	AD	Missense	insidous onset	n.d.	infant	5	0.15	0.12		DPOD	DPOD		n.d.	n.d.		n.d.	n.d.		n.d.	n.d.		n.d.	n.d.		n.d.	n.d.	n.d.	DD	This article
OPA1	NM_015560	F121	P128	I-1	M	c.892A>C	p.Ser298Arg	/	/	AD	Missense	insidous onset	n.d.	6	37	FC	FC		DPOD	DPOD		n.d.	n.d.		n.d.	n.d.		n.d.	n.d.		n.d.	n.d.		n.d.	n.d.	n.d.	DD	This article
OPA1	NM_015560	F122	P130	II-1	F	c.112C>T	p.Arg38*	/	/	AD	Missense	insidous onset	n.d.	5	5	0.07	0.1		TP	TP		DT	TT, IT	DPOD	n.d.	n.d.		n.d.	n.d.		n.d.	n.d.		n.d.	n.d.	n.d.	n.d.	This article
OPA1	NM_015560	F123	P131	II-1	F	c.1289_1305del	p.Ala431Serfs*8	/	/	AD	Missense	insidous onset	infant	infant	19	0.4	0.4		TP	TP		n.d.	n.d.		n.d.	n.d.		PL, DA	PL, DA		n.d.	n.d.		NYS	NYS	n.d.	n.d.	This article
OPA1	NM_015560	F124	P132	II-1	F	c.2819-2A>C	p.?	/	/	AD	Missense	insidous onset	7	7	15	0.15	0.05		TP, SP, IP	TP, SP, IP		TT, ST, IT	TT, ST, IT		n.d.	n.d.		n.d.	n.d.		n.d.	n.d.		n.d.	n.d.	n.d.	n.d.	This article
OPA3	NM_025136.4	F125	P133	II-1	M	c.308G>A	p.Arg103His	/	/	AD	Missense	Congenital onset	infant	infant	6	0.07	0.05		DPOD, ARV, NMP	DPOD, ARV, NMP		n.d.	n.d.		n.d.	n.d.		PL, DA	PL, DA		SR	SR		n.d.	n.d.	n.d.	n.d.	This article
OPA3	NM_025136.4	F126	P134	II-1	F	c.182T>C	p.Met61Thr	/	/	AD	Missense	insidous onset	infant	infant	31	0.05	0.05		DPOD	DPOD		DT	DT		n.d.	n.d.		n.d.	n.d.		n.d.	n.d.		n.d.	n.d.	n.d.	n.d.	This article
OPA3	NM_025136.4	F127	P135	II-1	F	c.510dup	p.Ala171Cysfs*62	/	/	AD	Truncation	insidous onset	8	8	8	0.12	0.12		TP	TP		n.d.	n.d.		n.d.	n.d.		n.d.	n.d.		n.d.	n.d.		n.d.	n.d.	n.d.	n.d.	This article
RTN4IP1	NM_032730.5	F128	P136	II-2	M	c.308G>A	p.Arg103His	c.361C>T	p.Arg121Trp	AR	M+M	Congenital onset	infant	infant	4	n.d.	n.d.		DPOD, ARV, NMP, TF	DPOD, ARV, NMP, TF		n.d.	n.d.		n.d.	n.d.		n.d.	n.d.		SR	SR		Strabismus	Strabismus	n.d.	DD, Hyp	This article
RTN4IP1	NM_032730.5	F129	P137	II-1	M	c.308G>A	p.Arg103His	c.308G>A	p.Arg103His	AR	M+M	Congenital onset	6	6	7	0.2	0.2		DPOD, ARV, NMP	DPOD, ARV, NMP		n.d.	n.d.		n.d.	n.d.		PL	PL		normal	MoR		n.d.	n.d.	n.d.	n.d.	This article
SDHA	NM_004168	F130	P138	II-1	M	c.1256G>A	p.Gly419Glu	c.991G>A	p.Ala331Thr	AR	M+M	Congenital onset	6	6	6	0.05	FC		DPOD	DPOD		n.d.	n.d.		n.d.	n.d.		n.d.	n.d.		n.d.	n.d.		n.d.	n.d.	n.d.	n.d.	This article
SLC25A46	NM_138773	F131	P139	II-1	M	c.659G>T	p.Ser220Ile	c.560C>T	p.Pro187Leu	AR	M+M	insidous onset	7	7	7	0.16	0.12		DPOD	DPOD		n.d.	n.d.		n.d.	n.d.		n.d.	n.d.		n.d.	n.d.		n.d.	n.d.	n.d.	n.d.	This article
SLC25A46	NM_138773	F132	P140	II-1	M	c.355C>A	p.Pro119Thr	c.560C>T	p.Pro187Leu	AR	M+M	insidous onset	4	4	6	0.1	0.1		TP, TF	TP, TF		TT	TT		n.d.	n.d.		PL, DA	PL, DA		normal	normal		n.d.	n.d.	n.d.	n.d.	This article
SSBP1	NM_003143.3	F133	P143	II-2	M	c.320G>A	p.Arg108Gln	/	/	AD	Missense	Congenital onset	n.d.	n.d.	5	0.05	0.04		DPOD, ARV, TD	DPOD, ARV, TD		DT	DT		n.d.	n.d.		n.d.	n.d.		SR	SR		n.d.	n.d.	n.d.	n.d.	This article
SSBP1	NM_003143.3	F133	P144	II-3	M	c.320G>A	p.Arg109Gln	/	/	AD	Missense	Congenital onset	n.d.	n.d.	4	0.05	0.05		DPOD, ARV, TD	DPOD, ARV, TD		n.d.	n.d.		n.d.	n.d.		n.d.	n.d.		n.d.	n.d.		n.d.	n.d.	n.d.	Normal	This article
SSBP1	NM_003143.3	F133	P142	II-1	F	c.320G>A	p.Arg107Gln	/	/	AD	Missense	Congenital onset	n.d.	n.d.	6	0.07	0.1		DPOD, ARV, TD	DPOD, ARV, TD		DT	DT		n.d.	n.d.		PL, DA	PL, DA		MoR	MoR		n.d.	n.d.	n.d.	n.d.	This article
SSBP1	NM_003143.3	F133	P141	I-2	F	c.320G>A	p.Arg107Gln	/	/	AD	Missense	Congenital onset	n.d.	n.d.	31	0.12	0.12		DPOD, ARV, TD	DPOD, ARV, TD		DT	DT		n.d.	n.d.		n.d.	n.d.		n.d.	n.d.		n.d.	n.d.	n.d.	n.d.	This article
SSBP1	NM_003143.3	F134	P145	II-2	M	c.320G>A	p.Arg110Gln	/	/	AD	Missense	insidous onset	1	1	5	0.04	0.03		DPOD, ARV, TD	DPOD, ARV, TD		n.d.	n.d.		n.d.	n.d.		n.d.	n.d.		n.d.	n.d.		n.d.	n.d.	n.d.	n.d.	This article
SSBP1	NM_003143.3	F135	P146	II-1	F	c.320G>A	p.Arg111Gln	/	/	AD	Missense	insidous onset	1	1	4	0.04	0.04		DPOD, ARV, NMP	DPOD, ARV, NMP		DT	DT		n.d.	n.d.		n.d.	n.d.		n.d.	n.d.		NYS	NYS	n.d.	n.d.	This article
TMEM126A	NM_032273	F136	P147	II-1	M	c.[483_486delTCCT;488T>A]	p.?	c.[483_486delTCCT;488T>A]	p.?	AR	T+T	insidous onset	5	5	11	0.03	0.03		DPOD	DPOD		TT, IT	TT, IT		n.d.	n.d.		n.d.	n.d.		n.d.	n.d.		n.d.	n.d.	n.d.	n.d.	This article
UCHL1	NM_004181.5	F137	P148	II-1	M	c.349_364del	p.Phe117Argfs*33	/	/	AD	Truncation	insidous onset	28	28	29	0.12	0.12		DPOD	DPOD		n.d.	n.d.		-19.51	-22.58		PL, DA	PL, DA		n.d.	n.d.		n.d.	n.d.	n.d.	n.d.	This article
WFS1	NM_006005.3	F138	P149	II-1	M	c.1228del	p.Leu410Serfs*32	c.2020G>A	p.Gly674Arg	AR	M+T	insidous onset	n.d.	n.d.	20	0.1	0.1		DPOD	DPOD		n.d.	n.d.		n.d.	n.d.		n.d.	n.d.		n.d.	n.d.		n.d.	n.d.	n.d.	DM	This article
WFS1	NM_006005.3	F139	P150	II-1	F	c.1584_1585dup	p.Cys529Serfs*97	c.2194C>T	p.Arg732Cys	AR	M+T	insidous onset	8	8	9	0.6	0.6		DPOD	DPOD		DT	DT		n.d.	n.d.		n.d.	n.d.		n.d.	n.d.		n.d.	n.d.	n.d.	n.d.	This article
WFS1	NM_006005.3	F140	P151	II-1	M	c.2149G>T	p.Glu717*	c.2554del	p.Ala852Profs*10	AR	T+T	insidous onset	13	13	21	0.04	0.03		DPOD	DPOD		n.d.	n.d.	n.a.	n.d.	n.d.	n.a.	n.d.	n.d.		n.d.	n.d.		n.d.	n.d.	n.d.	DM	This article
WFS1	NM_006005.3	F141	P152	II-1	F	c.1997G>A	p.Trp666*	c.1050C>G	p.Phe350Leu	AR	M+T	insidous onset	23	23	28	0.04	0.04		DPOD	DPOD		n.d.	n.d.		n.d.	n.d.		n.d.	n.d.		n.d.	n.d.		n.d.	n.d.	n.d.	n.d.	This article
WFS1	NM_006005.3	F142	P153	II-1	M	c.1540C>T	p.Leu514Phe	c.2449C>A	p.Leu817Met	AR	M+M	insidous onset	20	20	23	0.2	0.2		DPOD	DPOD		DT	DT		n.d.	n.d.		n.d.	n.d.		n.d.	n.d.		n.d.	n.d.	n.d.	Normal	This article
WFS1	NM_006005.3	F143	P154	II-1	M	c.2104G>T	p.Gly702Cys	/	/	AD	Missense	insidous onset	n.d.	n.d.	55	0.05	0.05		DPOD	DPOD		n.d.	n.d.		n.d.	n.d.		n.d.	n.d.		n.d.	n.d.		n.d.	n.d.	n.d.	n.d.	This article
WFS1	NM_006005.3	F144	P155	II-1	M	c.1230_1233del	p.Val412Serfs*29	c.2194C>T	p.Arg732Cys	AR	M+T	insidous onset	11	11	14	0.15	0.2		DPOD	DPOD		DT	DT		-4.31	-5.83		n.d.	n.d.		n.d.	n.d.		n.d.	n.d.	n.d.	n.d.	This article
WFS1	NM_006005.3	F145	P156	II-1	M	c.1997G>A	p.Trp666*	c.2020G>A	p.Gly674Arg	AR	M+T	insidous onset	8	8	13	0.5	0.5		DPOD	DPOD		DT	DT		n.d.	n.d.		n.d.	n.d.		n.d.	n.d.		n.d.	n.d.	n.d.	DM	This article
WFS1	NM_006005.3	F146	P157	II-1	M	c.376G>A	p.Ala126Thr	c.2194C>T	p.Arg732Cys	AR	M+M	insidous onset	n.d.	n.d.	10	0.4	0.4		DPOD	DPOD		DT	DT		n.d.	n.d.		n.d.	n.d.		n.d.	n.d.		n.d.	n.d.	n.d.	n.d.	This article
WFS1	NM_006005.3	F147	P158	II-1	M	c.1999C>T	p.Gln667*	c.1999C>T	p.Gln667*	AR	T+T	insidous onset	8	8	18	LP	LP		DPOD	DPOD		DT	DT		n.d.	n.d.		n.d.	n.d.		normal	normal		n.d.	n.d.	n.d.	DM	This article
WFS1	NM_006005.3	F148	P159	II-1	M	c.2149G>T	p.Glu717*	c.1540C>T	p.Leu514Phe	AR	M+T	insidous onset	n.d.	n.d.	10	0.2	0.25		DPOD	DPOD		DT	DT		n.d.	n.d.		n.d.	n.d.		n.d.	n.d.		n.d.	n.d.	n.d.	n.d.	This article
WFS1	NM_006005.3	F149	P160	II-1	F	c.2579_2580dup	p.Val861Thrfs*2	c.2534T>G	p.Ile845Ser	AR	M+T	insidous onset	30	30	33	0.2	0.2		DPOD	DPOD		DT	DT		n.d.	n.d.		n.d.	n.d.		n.d.	n.d.		n.d.	n.d.	n.d.	DM	This article
WFS1	NM_006005.3	F150	P161	II-1	M	c.2603G>A	p.Arg868His	c.1820C>T	p.Pro607Leu	AR	M+M	insidous onset	6	6	8	n.d.	n.d.		DPOD	DPOD		n.d.	n.d.		n.d.	n.d.		n.d.	n.d.		normal	normal		NYS	NYS	n.d.	n.d.	This article
WFS1	NM_006005.3	F151	P162	II-1	F	c.2170C>T	p.Pro724Ser	c.2206G>A	p.Gly736Ser	AR	M+M	insidous onset	23	23	28	0.05	0.12		DPOD	DPOD		n.d.	n.d.		n.d.	n.d.		n.d.	n.d.		n.d.	n.d.		n.d.	n.d.	n.d.	n.d.	This article
WFS1	NM_006005.3	F152	P163	II-1	M	c.2519_2522dup	p.Glu841AspfsTer100	c.2020G>A	p.Gly674Arg	AR	M+T	insidous onset	4	4	6	0.2	0.2		DPOD	DPOD		DT	DT		n.d.	n.d.		PL, DA	PL, DA		n.d.	n.d.		n.d.	n.d.	n.d.	n.d.	This article
WFS1	NM_006005.3	F153	P164	II-1	M	c.2020G>A	p.Gly674Arg	c.2206G>A	p.Gly736Ser	AR	M+M	insidous onset	20	20	23	0.2	0.1		DPOD	DPOD		DT	DT		n.d.	n.d.		PL, DA	PL, DA		n.d.	n.d.		n.d.	n.d.	n.d.	n.d.	This article
WFS1	NM_006005.3	F154	P165	II-1	M	c.1898T>A	p.Val633Asp	/	/	AD	Missense	insidous onset	4	4	4	0.6	0.6		TP	TP		DT	DT		n.d.	n.d.		n.d.	n.d.		n.d.	n.d.		n.d.	n.d.	OA	n.d.	This article
NOTE: DA=Decreased amplitude; DPOD= diffuse pale optic disc; DD= development delay;Hyp= hypotonial; TP= temporal pallor; DT= diffuse thinning; RAA= retinal arteriolar attenuation; TD= tapetoretinal degeneration; SRD= sand-like retinal degeneration; TT= temporal thinning; WM =wandering movement；NYS=nystagmus; CA= cataract；MR = mildly reduced; MoR= Moderately reduced; AWS=abnormal white signal; DM …
