# Supplementary material for: Clinical and genetic landscape of optic atrophy in 826 families: insights from 50 nuclear genes
Source: Brain. 2024 Oct 18;148(5):1604–20. doi: 10.1093/brain/awae324 (PMC12073998; doi:10.1093/brain/awae324)
Supplement: awae324_Supplementary_Data [file awae324_supplementary_data.zip › brain-2024-01629-File015.xlsx]

## Sheet: Sheet1
Table S5. The distribution of AOA-related genes in the in-house cohort and literatures.
Variant
	in-house	Literatures-Overall	Literatures-EA	Literatures-Non-EA	Italian & French
OPA1	82 (53.25%)a,b	701 (13.83%)c	125 (22.12%)b	576 (12.79%)c	291 (43.89%)a
WFS1	17 (11.04%)a	449 (8.86%)b	36 (6.37%)a, b	413 (9.17%)b	151 (22.78%)b
FDXR	12 (7.79%)a	40 (0.79%)b	5 (0.88%)b	35 (0.78%)b	6 (0.90%)b
ACO2	8 (5.19%)a, b	83 (1.64%)a	0 (0.00%)c	83 (1.84%)b	65 (9.80%)a
AFG3L2	8 (5.19%)a	32 (0.63%)b	0 (0.00%)b	32 (0.71%)a, b	22 (3.32%)a, b
NR2F1	3 (1.95%)a	46 (0.91%)a	2 (0.35%)a	44 (0.98%)a	9 (1.36%)a
NDUFS1	3 (1.95%)a	2 (0.04%)b	0 (0.00%)a, b	2 (0.04%)b	0 (0.00%)b
OPA3	3 (1.95%)a, b	39 (0.77%)b	4 (0.71%)a, b	35 (0.78%)b	2 (0.30%)a
SSBP1	2 (1.30%)a	16 (0.32%)a	1 (0.18%)a	15 (0.33%)a	5 (0.75%)a
IBA57	2 (1.30%)a	3 (0.06%)a	0 (0.00%)a	3 (0.07%)a	1 (0.15%)a
RTN4IP1	2 (1.30%)a, b	17 (0.34%)b	1 (0.18%)a, b	16 (0.36%)a, b	16 (2.41%)a
SLC25A46	2 (1.30%)a	13 (0.26%)a	0 (0.00%)a	13 (0.29%)a	5 (0.75%)a
ATAD3A	1 (0.63%)a	3 (0.06%)a	0 (0.00%)a	3 (0.07%)a	0 (0.00%)a
BTD	1 (0.63%)a	9 (0.18%)a	3 (0.53%)a	6 (0.13%)a	3 (0.45%)a
C12ORF65	1 (0.63%)a, b, c	16 (0.32%)c	8 (1.42%)b	8 (0.18%)a, c	1 (0.15%)a, c
MCAT	1 (0.63%)a	2 (0.04%)a	1 (0.18%)a	1 (0.02%)a	0 (0.00%)a
NDUFA10	1 (0.63%)a	2 (0.04%)a	1 (0.18%)a	1 (0.02%)a	1 (0.15%)a
NDUFAF5	1 (0.65%)a	9 (0.18%)a	3 (0.53%)a	6 (0.13%)a	1 (0.15%)a
SDHA	1 (0.65%)a	3 (0.06%)a	0 (0.00%)a	3 (0.07%)a	4 (0.60%)a
TMEM126A	1 (0.65%)a	10 (0.20%)a	1 (0.18%)a	9 (0.20%)a	11 (1.66%)a
UCHL1	1 (0.65%)a	5 (0.10%)a	0 (0.00%)a	5 (0.11%)a	2 (0.30%)a
AUH	0 (0.00%)a	1 (0.02%)a	0 (0.00%)a	1 (0.02%)a	0 (0.00%)a
C19ORF12	0 (0.00%)a, b, c	61 (1.20%)b, d	0 (0.00%)c, d	61 (1.35%)b	2 (0.30%)a, c
CISD2	0 (0.00%)a	8 (0.16%)a	1 (0.18%)a	7 (0.16%)a	1 (0.15%)a
DNAJC19	0 (0.00%)a	4 (0.08%)a	0 (0.00%)a	4 (0.09%)a	0 (0.00%)a
DNAJC30	0 (0.00%)a	88 (1.74%)b	0 (0.00%)a	88 (1.95%)b	3 (0.45%)a
DNM1L	0 (0.00%)a	5 (0.10%)a	0 (0.00%)a	5 (0.11%)a	4 (0.60%)a
DNMT1	0 (0.00%)a	14 (0.28%)a	1 (0.18%)a	13 (0.29%)a	1 (0.15%)a
FXN	0 (0.00%)a	8 (0.16%)a	0 (0.00%)a	8 (0.18%)a	0 (0.00%)a
MECR	0 (0.00%)a	6 (0.12%)a	0 (0.00%)a	6 (0.13%)a	2 (0.30%)a
MFN2	0 (0.00%)a	35 (0.69%)a	13 (2.30%)b	22 (0.49%)a	15 (2.26%)a
MIEF1	0 (0.00%)a	2 (0.04%)a	0 (0.00%)a	2 (0.04%)a	0 (0.00%)a
MTFMT	0 (0.00%)a	4 (0.08%)a	0 (0.00%)a	4 (0.09%)a	1 (0.15%)a
MTPAP	0 (0.00%)a	2 (0.04%)a	0 (0.00%)a	2 (0.04%)a	0 (0.00%)a
NBAS	1 (0.63%)a, b	18 (0.36%)a, b	3 (0.53%)a	15 (0.33%)a, b	0 (0.00%)a
NDUFAF2	0 (0.00%)a	3 (0.06%)a	0 (0.00%)a	3 (0.07%)a	1 (0.15%)a
NDUFAF4	0 (0.00%)a	1 (0.02%)a	0 (0.00%)a	1 (0.02%)a	1 (0.15%)a
NDUFB11	0 (0.00%)a	5 (0.10%)a	0 (0.00%)a	5 (0.11%)a	1 (0.15%)a
NDUFS2	0 (0.00%)a	4 (0.08%)a	0 (0.00%)a	4 (0.09%)a	1 (0.15%)a
NDUFV2	0 (0.00%)a	1 (0.02%)a	0 (0.00%)a	1 (0.02%)a	0 (0.00%)a
PDSS1	0 (0.00%)a	1 (0.02%)a	0 (0.00%)a	1 (0.02%)a	1 (0.15%)a
PMPCA	0 (0.00%)a	2 (0.04%)a	0 (0.00%)a	2 (0.04%)a	0 (0.00%)a
POLG	0 (0.00%)a	8 (0.16%)a	0 (0.00%)a	8 (0.18%)a	0 (0.00%)a
PTPN23	0 (0.00%)a	6 (0.12%)a	0 (0.00%)a	6 (0.13%)a	0 (0.00%)a
SLC52A2	0 (0.00%)a, b	31 (0.61%)b	0 (0.00%)a, b	31 (0.69%)b	1 (0.15%)a
SPG7	0 (0.00%)a, b	24 (0.47%)b	0 (0.00%)a	24 (0.53%)b	31 (4.68%)a
TIMM8A	0 (0.00%)a	8 (0.16%)a	0 (0.00%)a	8 (0.18%)a	1 (0.15%)
TSFM	0 (0.00%)a	4 (0.08%)a	1 (0.18%)a	3 (0.07%)a	0 (0.00%)a
ZNHIT3	0 (0.00%)a	17 (0.34%)a	0 (0.00%)a	17 (0.38%)a	0 (0.00%)a
YME1L1	0 (0.00%)a	1 (0.02%)a	0 (0.00%)a	1 (0.02%)a	0 (0.00%)a
Abbreviations: Yellow cells indicateded statistical significance when compared with in-house groups with the chi-square test after Bonferroni correction.Groups labeled with the same letter are not statistically different from each other. The p-values were corrected for multiple correction using the Bonferroni correction. EA = East Asians; non-EA = non-East Asians
